# Supplementary material for: A myxozoan genome reveals mosaic evolution in a parasitic cnidarian
Source: BMC Biol. 2022 Feb 18;20:51. doi: 10.1186/s12915-022-01249-8 (PMC8855578; doi:10.1186/s12915-022-01249-8)
Supplement: Supplementary file 1 — Additional file 1: Table S1. Statistics of the Pacbio sequencing and assembly of the Myxobolus honghuensis genome. Table S2. Length distribution of the Pacbio subreads. Table S3. Estimated genome characteristics. Table S4. Clean reads mapping result. Table S5. Details of the gene prediction results. Table S6. Integration annotation file of Myxobolus honghuensis genes. Table S7. Composition of repetitive sequences in the Myxobolus honghuensis genome. Table S8. Syntenic analysis of Myxobolus honghuensis and 6 other cnidarian genomes. Table S9. Presence and absence of nuclear-encoded proteins that are targeted to mitochondria in the Myxobolus honghuensis proteome. Table S10. Summary of orthologous and paralogous gene families in Myxobolus honghuensis and 15 other sequenced cnidarian genomes. Table S11. Annotation of the unique genes in Myxobolus honghuensis genome. Table S12. Distribution of expanded and contracted gene families among the 16 cnidarian genomes. Table S13. Annotation of the expanded gene families in Myxobolus honghuensis genome. Table S14. Annotation of the contracted gene families in Myxobolus honghuensis genome. Table S15. Positively selected genes identified in Myxobolus honghuensis genome. Table S16. Presence and absence of 20 meiosis-related genes in the genome and transcriptome of Myxobolus honghuensis. Table S17. KEGG pathway enrichment analysis of unique genes. Table S18. KEGG pathway enrichment analysis of expanded and contracted genes. Table S19. Presence and absence of ANTP class Homeobox genes in M. honghuensis and other free-living cnidarians. Table S20. Details of sampling and sequencing. Table S21. Results for mapping Illumina genome sequences to the common carp genome (NCBI: GCF_000951615.1) using SOAP. Table S22. Statistics of the bacterial genome assembly. Table S23. Information of the species used in comparative genomics. [file 12915_2022_1249_MOESM1_ESM.xlsx]

## Sheet: Table S1
Table S1
Statistics of the Pacbio sequencing and assembly of the Myxobolus honghuensis genome
	Number	Size
Estimation of genome		206 Mb
Read Bases		20.4 Gb
Reads Number	1303258
Read N50	22052	20.4 Gb
Mean Reads Length		15.7 Kb
Reads Quality	0.82
Assembly		161 Mb
Contig	1118	161 Mb
Scaffold	1118	161 Mb
Contig N50		1.27 Mb
Scaffold N50		1.27 Mb
Repeated sequence		58.2 Mb

## Sheet: Table S2
Table S2
Length distribution of the Pacbio subreads
Length (bp)	Number	Total length (bp)	Average length (bp)
0~2000	163651	212687059	1300
2000~4000	228973	677390395	2958
4000~6000	233120	1167837874	5010
6000~8000	234350	1638186102	6990
8000~10000	216593	1945984599	8985
10000~12000	227912	2518084822	11048
12000~14000	243725	3157133943	12954
14000~16000	169625	2531802698	14926
16000~18000	108695	1839722264	16926
18000~	203713	4667144854	22910
Total	2030357	20355974610	10026

## Sheet: Table S3
Table S3
Estimated genome characteristics
Species name	Myxobolus honghuensis	Thelohanellus kitauei	Kudoa iwatai	Sanderia malayensis	Hydra vulgaris	Nematostella vectensis
Genome size (Mb)	206	188.5	22.5	185	1005	450
Coding genes number	15433	16638	5533	26914	16839	18000
Mean intron length (bp)	507	240	82	381	2673	799
Mean exon length (bp)	132	235	102	228	218	208
References	Present study	Yang et al., 2014 [23]	Chang et al., 2015 [22]	Nong et al., 2020 [69]	Chapman et al., 2010 [72]	Putnam et al., 2007 [73]

## Sheet: Table S4
Table S4
Clean reads mapping result
Library	Total reads	Mapped (%)	Properly mapped (%)
500 bp_1	31492252	0.985	0.89

## Sheet: Table S5
Table S5
Details of the gene prediction results
Method	Software	Species	Gene number
Ab initio	Genscan	--	3038
	Augustus	--	7146
	GlimmerHMM	--	14709
	GeneID	--	6136
	SNAP	--	31304
Homology-based	GeMoMa	Thelohanellus kitauei	16702
		Acropora digitifera	8920
		Exaiptasia pallida	1526
		Hydra vulgaris	7824
		Nematostella vectensis	3866
		Orbicella faveolata	7766
		Caenorhabditis elegans	5444
RNAseq	PASA	--	2578
	TransDecoder	--	11689
	GeneMarkS-T	--	7495
Integration	EVM	--	15433

## Sheet: Table S6
Table S6
Integration annotation file of Myxobolus honghuensis genes
#GeneID	GO_annotation	KEGG_annotation	KOG_class	KOG_class_annotation	Pfam_annotation	Swissprot_annotation	nr_annotation	nt_annotation
EVM0000398.1	--	--	--	--	Myb/SANT-like DNA-binding domain	--	hypothetical protein RF11_06640 [Thelohanellus kitauei]	--
EVM0000761.1	--	--	--	--	--	--	hypothetical protein RF11_00009 [Thelohanellus kitauei]	--
EVM0011296.1	--	--	[R]	General function prediction only	Reverse transcriptase (RNA-dependent DNA polymerase)	--	Transposon Ty3-I Gag-Pol polyprotein [Thelohanellus kitauei]	Gongylonema pulchrum genome assembly G_pulchrum_Hokkaido ,scaffold GPUH_scaffold0042365
EVM0002347.1	--	K10593|1.18587e-90|hmg:100207695|E3 ubiquitin-protein ligase UBR5-like; K10593 E3 ubiquitin-protein ligase EDD1 [EC:6.3.2.19] (A)	[O]	Posttranslational modification, protein turnover, chaperones	HECT-domain (ubiquitin-transferase)	E3 ubiquitin-protein ligase HACE1 GN=hace1 OS=Danio rerio (Zebrafish) PE=3 SV=2	PREDICTED: E3 ubiquitin-protein ligase UBR5-like isoform X2 [Hydra vulgaris]	Acanthamoeba castellanii str. Neff hypothetical protein (ACA1_355720) mRNA, partial cds
EVM0007868.1	--	K10158|1.87838e-70|hmg:100200928|galactosylgalactosylxylosylprotein 3-beta-glucuronosyltransferase 3-like; K10158 galactosylgalactosylxylosylprotein 3-beta-glucuronosyltransferase 3 [EC:2.4.1.135] (A)	[O]	Posttranslational modification, protein turnover, chaperones	Glycosyltransferase family 43	--	PREDICTED: galactosylgalactosylxylosylprotein 3-beta-glucuronosyltransferase 3-like [Hydra vulgaris]	PREDICTED: Hydra magnipapillata galactosylgalactosylxylosylprotein 3-beta-glucuronosyltransferase 3-like (LOC100200928), mRNA
EVM0007334.1	--	K06711|9.56552e-100|hmg:100210440|transmembrane prolyl 4-hydroxylase-like; K06711 hypoxia-inducible factor prolyl 4-hydroxylase [EC:1.14.11.-] (A)	[E]	Amino acid transport and metabolism	2OG-Fe(II) oxygenase superfamily	Prolyl 4-hydroxylase subunit alpha-2 (Precursor) GN=P4HA2 OS=Gallus gallus (Chicken) PE=2 SV=1	Transmembrane prolyl 4-hydroxylase [Thelohanellus kitauei]	PREDICTED: Saccoglossus kowalevskii transmembrane prolyl 4-hydroxylase-like (LOC102809425), partial mRNA
EVM0008618.1	--	--	[R]	General function prediction only	--	--	Transposon Tf2-9 polyprotein [Thelohanellus kitauei]	--
EVM0004942.1	--	--	--	--	--	--	PREDICTED: uncharacterized protein LOC107336301 [Acropora digitifera]	--
EVM0001346.1	--	K11650|9.57928e-43|api:100164464|brahma-associated protein of 60 kDa; K11650 SWI/SNF-related matrix-associated actin-dependent regulator of chromatin subfamily D (A)	[BK]	--	SWIB/MDM2 domain	--	SWI/SNF-related matrix-associated actin-dependent regulator of chromatin subfamily D member 1 [Thelohanellus kitauei]	--
EVM0010496.1	--	K16197|5.54048e-63|xla:399276|ywhab-a, 14-3-3beta; tyrosine 3-monooxygenase/tryptophan 5-monooxygenase activation protein, beta; K16197 14-3-3 protein beta/theta/zeta (A)	[O]	Posttranslational modification, protein turnover, chaperones	14-3-3 protein	14-3-3 protein beta/alpha-A GN=ywhab-a OS=Xenopus laevis (African clawed frog) PE=2 SV=1	14-3-3 zeta [Panagrellus redivivus]	PREDICTED: Amphimedon queenslandica 14-3-3 protein zeta-like (LOC100633089), mRNA
EVM0012113.1	--	--	--	--	--	--	--	Fasciola hepatica genome assembly Fhepatica_v1 ,scaffold scaffold89_old
EVM0003443.1	--	--	[R]	General function prediction only	BTB/POZ domain	--	BTB/POZ domain-containing protein KCTD5 [Thelohanellus kitauei]	--
EVM0000932.1	--	--	--	--	--	--	hypothetical protein RF11_16157 [Thelohanellus kitauei]	--
EVM0001958.1	--	--	--	--	--	--	hypothetical protein RF11_13435 [Thelohanellus kitauei]	--
EVM0010290.1	--	K00876|8.33091e-140|nve:NEMVE_v1g206949|hypothetical protein; K00876 uridine kinase [EC:2.7.1.48] (A)	[TZ]	--	Phosphoribulokinase / Uridine kinase family	Uridine-cytidine kinase 2 GN=uck2 OS=Xenopus tropicalis (Western clawed frog) PE=2 SV=1	Uridine-cytidine kinase-like 1 [Exaiptasia pallida]	PREDICTED: Bombus impatiens uridine-cytidine kinase-like 1-like, transcript variant 2 (LOC100742223), mRNA
EVM0002931.1	--	--	--	--	--	--	PREDICTED: uncharacterized protein K02A2.6-like [Rhagoletis zephyria]	--
EVM0002098.1	--	--	--	--	Retroviral aspartyl protease	--	hypothetical protein RF11_10941 [Thelohanellus kitauei]	--
EVM0006962.1	Biological Process: reproduction (GO:0000003);; Biological Process: nematode larval development (GO:0002119);; Biological Process: determination of adult lifespan (GO:0008340);; Biological Process: embryo development ending in birth or egg hatching (GO:0009792);; Molecular Function: hydrolase activity (GO:0016787);; Biological Process: lipid storage (GO:0019915);; Biological Process: positive reg…	K03257|6.47175e-139|cbr:CBG16478|Cbr-inf-1; C. briggsae CBR-INF-1 protein; K03257 translation initiation factor 4A (A)	[J]	Translation, ribosomal structure and biogenesis	DEAD/DEAH box helicase	Eukaryotic initiation factor 4A-II GN=EIF4A2 OS=Gallus gallus (Chicken) PE=2 SV=1	Eukaryotic initiation factor 4A [Thelohanellus kitauei]	PREDICTED: Microplitis demolitor eukaryotic initiation factor 4A-I-like (LOC103580427), mRNA
EVM0005899.1	--	--	--	--	--	--	hypothetical protein RF11_12249 [Thelohanellus kitauei]	--
EVM0004889.1	--	K06883|1.78952e-73|spu:593577|GPN-loop GTPase 1-like; K06883 (A)	[L]	Replication, recombination and repair	Conserved hypothetical ATP binding protein	GPN-loop GTPase 2 {ECO:0000250|UniProtKB:Q9H9Y4} OS=Danio rerio (Zebrafish) PE=2 SV=1	PREDICTED: GPN-loop GTPase 1-like [Saccoglossus kowalevskii]	Entamoeba nuttalli P19 XPA-binding protein 1, putative partial mRNA
EVM0009929.1	Biological Process: establishment of mitotic spindle orientation (GO:0000132);; Biological Process: embryo development ending in birth or egg hatching (GO:0009792);; Biological Process: pronuclear migration (GO:0035046);; Biological Process: negative regulation of locomotion (GO:0040013);; Biological Process: regulation of oviposition (GO:0046662);;	K04536|5.1032e-116|xma:102227680|guanine nucleotide-binding protein G(I)/G(S)/G(T) subunit beta-1-like; K04536 guanine nucleotide-binding protein G(I)/G(S)/G(T) subunit beta-1 (A)	[R]	General function prediction only	WD domain, G-beta repeat	Guanine nucleotide-binding protein G(I)/G(S)/G(T) subunit beta-1 GN=gnb1 OS=Danio rerio (Zebrafish) PE=2 SV=1	transducin beta-like protein [Suberites domuncula]	Schistosoma japonicum clone SJCHGC09452 unknown mRNA
EVM0010429.1	--	K16669|3.66542e-13|lcm:102345629|protocadherin Fat 4-like; K16669 protocadherin Fat 4 (A)	[T]	Signal transduction mechanisms	--	Notch 1 intracellular domain (Precursor) GN=notch1 OS=Xenopus laevis (African clawed frog) PE=1 SV=3	hypothetical protein RF11_03921 [Thelohanellus kitauei]	--
EVM0012015.1	--	K17099|3.29165e-42|xla:446353|anxa13, anx13, anxa6; annexin A13; K17099 annexin A13 (A)	[U]	Intracellular trafficking, secretion, and vesicular transport	Annexin	Annexin A5 GN=ANXA5 OS=Gallus gallus (Chicken) PE=1 SV=2	PREDICTED: annexin A7 [Crassostrea gigas]	--
EVM0008848.1	--	--	--	--	Domain of unknown function (DUF4371)	--	PREDICTED: general transcription factor II-I repeat domain-containing protein 2-like [Hydra vulgaris]	PREDICTED: Hydra magnipapillata general transcription factor II-I repeat domain-containing protein 2-like (LOC101240477), partial mRNA
EVM0008437.1	--	--	--	--	ISXO2-like transposase domain	--	hypothetical protein RF11_05676 [Thelohanellus kitauei]	PREDICTED: Harpegnathos saltator uncharacterized LOC105184584 (LOC105184584), partial mRNA
EVM0007930.1	--	--	[TW]	--	--	Teneurin-3 GN=tenm3 OS=Danio rerio (Zebrafish) PE=2 SV=1	von Willebrand factor D and EGF domain-containing protein [Thelohanellus kitauei]	--
EVM0012055.1	--	--	[R]	General function prediction only	--	--	conserved hypothetical protein [Perkinsus marinus ATCC 50983]	--
EVM0004408.2	--	--	[I]	Lipid transport and metabolism	--	--	hypothetical protein RvY_07630 [Ramazzottius varieornatus]	--
EVM0012406.1	--	--	[TU]	--	Arfaptin-like domain	--	Islet cell autoantigen 1-like protein [Thelohanellus kitauei]	--
EVM0011519.1	--	--	[R]	General function prediction only	--	--	hypothetical protein RF11_09136 [Thelohanellus kitauei]	Cylicostephanus goldi genome assembly C_goldi_Cheshire ,scaffold CGOC_contig0006862
EVM0010963.1	--	--	--	--	--	--	--	PREDICTED: Apis dorsata regulator of microtubule dynamics protein 1-like (LOC102680524), transcript variant X2, mRNA
EVM0008433.1	--	--	--	--	--	--	--	Plasmodium knowlesi strain H hypothetical protein (PKH_131130) mRNA, complete cds
EVM0000906.1	--	--	[S]	Function unknown	HIT zinc finger	--	Zinc finger HIT domain-containing protein 2 [Thelohanellus kitauei]	--
EVM0003913.1	--	--	--	--	CENP-B N-terminal DNA-binding domain	--	PREDICTED: tigger transposable element-derived protein 4-like [Aedes albopictus]	--
EVM0010485.1	--	K02357|1.3325e-09|tad:TRIADDRAFT_23029|hypothetical protein; K02357 elongation factor Ts (A)	[J]	Translation, ribosomal structure and biogenesis	--	Elongation factor Ts, mitochondrial {ECO:0000255|HAMAP-Rule:MF_03135} (Precursor) GN=tsfm OS=Xenopus laevis (African clawed frog) PE=2 SV=1	hypothetical protein RF11_06855 [Thelohanellus kitauei]	--
EVM0006030.1	--	--	[I]	Lipid transport and metabolism	Oxysterol-binding protein	--	Oxysterol-binding protein-related protein 3 [Thelohanellus kitauei]	--
EVM0000176.1	--	K18162|3.73416e-29|clv:102083570|NDUFAF5; NADH dehydrogenase (ubiquinone) complex I, assembly factor 5; K18162 NADH dehydrogenase [ubiquinone] 1 alpha subcomplex assembly factor 5 [EC:2.1.1.-] (A)	[R]	General function prediction only	--	NADH dehydrogenase [ubiquinone] 1 alpha subcomplex assembly factor 5 (Precursor) GN=ndufaf5 OS=Danio rerio (Zebrafish) PE=2 SV=1	hypothetical protein ALC53_08219 [Atta colombica]	--
EVM0005912.1	--	K08734|4.08238e-49|pbi:103056141|MLH1; mutL homolog 1; K08734 DNA mismatch repair protein MLH1 (A)	[L]	Replication, recombination and repair	DNA mismatch repair protein, C-terminal domain	--	DNA mismatch repair protein Mlh1 [Thelohanellus kitauei]	PREDICTED: Nasonia vitripennis mutL homolog 1-like (LOC100118334), mRNA
EVM0004990.1	--	--	--	--	--	--	hypothetical protein RF11_07377 [Thelohanellus kitauei]	PREDICTED: Diaphorina citri uncharacterized LOC103508455 (LOC103508455), partial mRNA
EVM0005879.1	--	--	--	--	--	--	Transposon Tf2-6 polyprotein [Thelohanellus kitauei]	--
EVM0009179.1	--	--	--	--	--	--	--	Drosophila willistoni GK19787 (Dwil\GK19787), mRNA
EVM0004017.1	--	K04371|1.68591e-64|myd:102775211|MAPK3; mitogen-activated protein kinase 3; K04371 mitogen-activated protein kinase 1/3 [EC:2.7.11.24] (A)	[T]	Signal transduction mechanisms	Protein kinase domain	Mitogen-activated protein kinase 1 GN=mapk1 OS=Xenopus laevis (African clawed frog) PE=1 SV=3	Mitogen-activated protein kinase 3 [Thelohanellus kitauei]	Parastrongyloides trichosuri genome assembly P_trichosuri_KNP ,scaffold PTRK_scaffold0000011
EVM0004556.1	--	--	--	--	--	--	hypothetical protein RF11_12517 [Thelohanellus kitauei]	Plasmodium falciparum 3D7 chromosome 4
EVM0010042.1	--	--	--	--	--	--	hypothetical protein RF11_09136 [Thelohanellus kitauei]	--
EVM0010190.1	--	K09453|2.70375e-12|nve:NEMVE_v1g243027|hypothetical protein; K09453 snRNA-activating protein complex subunit 4 (A)	[K]	Transcription	Myb-like DNA-binding domain	Myb-related protein B GN=mybl2 OS=Xenopus laevis (African clawed frog) PE=2 SV=2	hypothetical protein DDB_G0285373 [Dictyostelium discoideum AX4]	--
EVM0004051.1	--	--	[P]	Inorganic ion transport and metabolism	Got1/Sft2-like family	--	Vesicle transport protein GOT1A [Thelohanellus kitauei]	--
EVM0005465.1	--	K05700|2.00482e-19|dpe:Dper_GL13395|GL13395 gene product from transcript GL13395-RA; K05700 vinculin (A)	[W]	Extracellular structures	Vinculin family	Vinculin (Fragment) GN=vcl OS=Xenopus laevis (African clawed frog) PE=2 SV=1	Vinculin [Thelohanellus kitauei]	--
EVM0004293.1	--	--	--	--	--	--	hypothetical protein RF11_16157 [Thelohanellus kitauei]	--
EVM0006200.1	--	K03122|5.96092e-13|lgi:LOTGIDRAFT_134178|hypothetical protein; K03122 transcription initiation factor TFIIA large subunit (A)	[K]	Transcription	Transcription factor IIA, alpha/beta subunit	--	TFIIA-alpha and beta-like factor [Thelohanellus kitauei]	--
EVM0012456.1	--	K00560|2.15377e-108|lgi:LOTGIDRAFT_166678|hypothetical protein; K00560 thymidylate synthase [EC:2.1.1.45] (A)	[F]	Nucleotide transport and metabolism	Thymidylate synthase	--	Thymidylate synthase [Thelohanellus kitauei]	PREDICTED: Hydra magnipapillata bifunctional dihydrofolate reductase-thymidylate synthase 2-like (LOC100209034), mRNA
EVM0007471.1	--	K12867|0|isc:IscW_ISCW023297|pre-mRNA splicing factor Syf1, putative; K12867 pre-mRNA-splicing factor SYF1 (A)	[A]	RNA processing and modification	Tetratricopeptide repeat	--	Pre-mRNA-splicing factor SYF1 [Thelohanellus kitauei]	PREDICTED: Hydra magnipapillata XPA binding protein 2 (xab2), mRNA
EVM0002185.1	--	--	[W]	Extracellular structures	Metallo-peptidase family M12B Reprolysin-like	Disintegrin and metalloproteinase domain-containing protein 10 (Precursor) GN=adam10 OS=Xenopus laevis (African clawed frog) PE=2 SV=1	Disintegrin and metalloproteinase domain-containing protein 10 [Thelohanellus kitauei]	--
EVM0002966.1	--	--	--	--	Thioredoxin	--	--	--
EVM0011055.1	--	--	[K]	Transcription	Transcriptional Coactivator p15 (PC4)	Activated RNA polymerase II transcriptional coactivator p15 GN=SUB1 OS=Gallus gallus (Chicken) PE=2 SV=1	PREDICTED: RNA polymerase II transcriptional coactivator [Stomoxys calcitrans]	--
EVM0007435.1	--	--	[BD]	--	DDE superfamily endonuclease	--	putative tigger transposable element [Amblyomma aureolatum]	PREDICTED: Saccoglossus kowalevskii tigger transposable element-derived protein 6-like (LOC100368241), mRNA
EVM0010680.1	--	K15442|1.60211e-17|mze:101481284|probable inactive tRNA-specific adenosine deaminase-like protein 3-like; K15442 tRNA-specific adenosine deaminase 3 (A)	[A]	RNA processing and modification	--	Probable inactive tRNA-specific adenosine deaminase-like protein 3 GN=adat3 OS=Danio rerio (Zebrafish) PE=2 SV=2	putative deaminase [Trypanosoma grayi]	--
EVM0002019.1	--	--	--	--	--	--	hypothetical protein RF11_15936 [Thelohanellus kitauei]	--
EVM0011361.1	--	--	--	--	--	--	hypothetical protein RF11_11288 [Thelohanellus kitauei]	--
EVM0008630.1	--	--	--	--	--	--	hypothetical protein RF11_03317 [Thelohanellus kitauei]	--
EVM0005459.1	--	--	--	--	--	--	--	Trichomonas vaginalis G3 hypothetical protein (TVAG_298320) partial mRNA
EVM0008742.1	--	K07897|8.7122e-50|spu:373422|rab7; rab7 GTPase homolog SUrab7; K07897 Ras-related protein Rab-7A (A)	[R]	General function prediction only	Ras family	Ras-related protein Rab-10 GN=RAB10 OS=Gallus gallus (Chicken) PE=2 SV=1	GTP-binding protein yptV5 [Thelohanellus kitauei]	--
EVM0003797.1	--	K02105|4.74512e-21|tad:TRIADDRAFT_22780|hypothetical protein; K02105 catenin beta 1 (A)	[TZ]	--	--	Junction plakoglobin GN=jup OS=Xenopus laevis (African clawed frog) PE=2 SV=1	hypothetical protein TRIADDRAFT_22780 [Trichoplax adhaerens]	--
EVM0004591.1	--	K12840|2.34181e-10|hmg:100208627|splicing factor 45-like; K12840 splicing factor 45 (A)	[A]	RNA processing and modification	G-patch domain	--	Splicing factor 45 [Thelohanellus kitauei]	--
EVM0008947.1	--	--	--	--	--	--	hypothetical protein RF11_05330 [Thelohanellus kitauei]	--
EVM0009429.1	--	K15306|2.8499e-55|tru:101066677|ran-specific GTPase-activating protein-like; K15306 Ran-binding protein 1 (A)	[U]	Intracellular trafficking, secretion, and vesicular transport	RanBP1 domain	--	Ran-specific GTPase-activating protein [Thelohanellus kitauei]	--
EVM0009597.1	--	--	[J]	Translation, ribosomal structure and biogenesis	Methyltransferase small domain	--	Methyltransferase-like protein 5 [Thelohanellus kitauei]	PREDICTED: Bombyx mori methyltransferase-like protein 5-like (LOC101735756), mRNA
EVM0008770.1	--	--	--	--	--	--	Retrovirus-related Pol polyprotein from transposon gypsy [Thelohanellus kitauei]	--
EVM0000279.1	Molecular Function: binding (GO:0005488);;	--	[R]	General function prediction only	Integrase core domain	--	Transposon Tf2-6 polyprotein [Thelohanellus kitauei]	PREDICTED: Amphimedon queenslandica uncharacterized protein K02A2.6-like (LOC100636854), partial mRNA
EVM0008499.1	--	--	[T]	Signal transduction mechanisms	Oxysterol-binding protein	Oxysterol-binding protein-related protein 9 GN=osbpl9 OS=Xenopus tropicalis (Western clawed frog) PE=2 SV=1	PREDICTED: oxysterol-binding protein-related protein 9 isoform X4 [Tribolium castaneum]	PREDICTED: Bactrocera dorsalis oxysterol-binding protein-related protein 9 (LOC105228878), transcript variant X4, mRNA
EVM0004306.1	--	K17868|2.45004e-14|ocu:100349116|DPH7; diphthamide biosynthesis 7; K17868 diphthamide biosynthesis protein 7 (A)	[E]	Amino acid transport and metabolism	--	--	Diphthamide biosynthesis protein 7 [Thelohanellus kitauei]	--
EVM0008270.1	--	K01081|9.47614e-46|asn:102387542|NT5C3B; 5'-nucleotidase, cytosolic IIIB; K01081 5'-nucleotidase [EC:3.1.3.5] (A)	[S]	Function unknown	Pyrimidine 5'-nucleotidase (UMPH-1)	7-methylguanosine phosphate-specific 5&apos;-nucleotidase GN=NT5C3B OS=Gallus gallus (Chicken) PE=2 SV=1	PREDICTED: 7-methylguanosine phosphate-specific 5&apos;-nucleotidase A isoform X1 [Crassostrea gigas]	--
EVM0011682.1	--	K17346|3.05334e-12|dmo:Dmoj_GI15668|GI15668 gene product from transcript GI15668-RA; K17346 tetraspanin-33 (A)	[R]	General function prediction only	Tetraspanin family	Tetraspanin-33 GN=tspan33 OS=Xenopus laevis (African clawed frog) PE=2 SV=1	PREDICTED: tetraspanin-33 [Drosophila arizonae]	--
EVM0009150.1	--	--	[T]	Signal transduction mechanisms	Protein kinase domain	Serine/threonine-protein kinase PAK 3 GN=pak3 OS=Xenopus laevis (African clawed frog) PE=2 SV=1	Spindle assembly checkpoint kinase [Thelohanellus kitauei]	--
EVM0011996.1	--	--	[TU]	--	ANTH domain	--	Phosphatidylinositol-binding clathrin assembly protein [Thelohanellus kitauei]	--
EVM0005863.1	--	K11795|7.5573e-28|xla:431965|uncharacterized LOC431965; K11795 nuclear receptor interaction protein (A)	[R]	General function prediction only	WD domain, G-beta repeat	DDB1- and CUL4-associated factor 8 GN=dcaf8 OS=Xenopus laevis (African clawed frog) PE=2 SV=1	DDB1- and CUL4-associated factor 6 [Thelohanellus kitauei]	PREDICTED: Apis dorsata DDB1- and CUL4-associated factor 6-like (LOC102677252), transcript variant X4, misc_RNA
EVM0002694.1	--	--	[R]	General function prediction only	--	BUB3-interacting and GLEBS motif-containing protein ZNF207 GN=znf207 OS=Xenopus laevis (African clawed frog) PE=1 SV=1	BUB3-interacting/GLEBS motif-containing protein [Thelohanellus kitauei]	PREDICTED: Bombus impatiens hypothetical protein LOC100744374 (LOC100744374), mRNA
EVM0001023.1	--	--	--	--	--	--	tigger transposable element-derived protein 1-like protein [Nuttalliella namaqua]	--
EVM0003485.1	--	K06233|3.53491e-34|mze:101471014|low-density lipoprotein receptor-related protein 2-like; K06233 low density lipoprotein-related protein 2 (A)	[T]	Signal transduction mechanisms	Low-density lipoprotein receptor domain class A	SCO-spondin (Precursor) GN=SSPO OS=Gallus gallus (Chicken) PE=2 SV=1	Low-density lipoprotein receptor-related protein 2 [Thelohanellus kitauei]	--
EVM0001605.1	--	--	[S]	Function unknown	EGF-like domain	Teneurin-3 GN=tenm3 OS=Danio rerio (Zebrafish) PE=2 SV=1	unnamed protein product [Oikopleura dioica]	--
EVM0010551.1	--	--	--	--	--	--	hypothetical protein RF11_01500 [Thelohanellus kitauei]	--
EVM0006371.1	--	K13126|7.8538e-25|hro:HELRODRAFT_185682|hypothetical protein; K13126 polyadenylate-binding protein (A)	[AJ]	--	RNA recognition motif. (a.k.a. RRM, RBD, or RNP domain)	Polyadenylate-binding protein 1-B GN=pabpc1-b OS=Xenopus laevis (African clawed frog) PE=2 SV=1	Polyadenylate-binding protein, cytoplasmic and nuclear [Thelohanellus kitauei]	--
EVM0002503.1	--	K02537|5.0497e-32|nve:NEMVE_v1g235892|hypothetical protein; K02537 mitotic spindle assembly checkpoint protein MAD2 (A)	[DZ]	--	HORMA domain	--	Mitotic spindle assembly checkpoint protein MAD2A [Thelohanellus kitauei]	--
EVM0002297.1	--	--	--	--	--	--	hypothetical protein RF11_13989 [Thelohanellus kitauei]	--
EVM0006613.1	--	K11322|8.70201e-35|xma:102225627|enhancer of polycomb homolog 1-like; K11322 enhancer of polycomb-like protein (A)	[K]	Transcription	Enhancer of polycomb-like	Enhancer of polycomb homolog 2 GN=epc2 OS=Xenopus tropicalis (Western clawed frog) PE=2 SV=1	Enhancer of polycomb 1 [Thelohanellus kitauei]	--
EVM0004810.1	--	--	--	--	--	--	hypothetical protein M513_05574 [Trichuris suis]	--
EVM0004842.1	--	--	[S]	Function unknown	Serine incorporator (Serinc)	Serine incorporator 5 GN=serinc5 OS=Danio rerio (Zebrafish) PE=2 SV=1	putative serine incorporator [Thelohanellus kitauei]	Pediculus humanus corporis serine incorporator, putative, mRNA
EVM0002475.1	--	--	[R]	General function prediction only	Integrase core domain	--	Transposon Tf2-6 polyprotein [Thelohanellus kitauei]	PREDICTED: Amphimedon queenslandica uncharacterized protein K02A2.6-like (LOC100633604), mRNA
EVM0011904.1	--	K05747|5.13298e-46|asn:102370091|WAS; Wiskott-Aldrich syndrome; K05747 Wiskott-Aldrich syndrome protein (A)	[TZ]	--	WH1 domain	--	PREDICTED: neural Wiskott-Aldrich syndrome protein isoform X4 [Crassostrea gigas]	PREDICTED: Acyrthosiphon pisum neural Wiskott-Aldrich syndrome protein (LOC100160932), mRNA
EVM0009485.1	--	--	--	--	Retroviral aspartyl protease	--	Retrovirus-related Pol polyprotein from transposon gypsy [Thelohanellus kitauei]	--
EVM0000295.1	--	--	[R]	General function prediction only	Leucine Rich repeats (2 copies)	Protein scribble homolog GN=scrib OS=Danio rerio (Zebrafish) PE=1 SV=1	PREDICTED: plant intracellular Ras-group-related LRR protein 4-like [Saccoglossus kowalevskii]	--
EVM0004982.1	--	--	--	--	--	--	hypothetical protein RF11_10628 [Thelohanellus kitauei]	--
EVM0006115.1	--	--	--	--	--	--	Retrovirus-related Pol polyprotein [Thelohanellus kitauei]	--
EVM0006021.1	--	K02906|1.39443e-35|mmu:94062|Mrpl3, 2010320L16Rik, 5930422H18Rik, AA407889; mitochondrial ribosomal protein L3; K02906 large subunit ribosomal protein L3 (A)	[J]	Translation, ribosomal structure and biogenesis	Ribosomal protein L3	--	39S ribosomal protein L3, mitochondrial [Thelohanellus kitauei]	--
EVM0006204.1	--	--	[I]	Lipid transport and metabolism	PRELI-like family	SEC14-like protein 5 GN=sec14l1 OS=Xenopus tropicalis (Western clawed frog) PE=2 SV=1	SEC14-like protein 5 [Thelohanellus kitauei]	--
EVM0002427.1	--	K16506|2.81962e-20|gga:395168|FAT1, FAT; FAT atypical cadherin 1; K16506 protocadherin Fat 1/2/3 (A)	[T]	Signal transduction mechanisms	EGF-like domain	Delta-like protein C (Precursor) GN=dlc OS=Danio rerio (Zebrafish) PE=2 SV=1	von Willebrand factor D and EGF domain-containing protein [Thelohanellus kitauei]	--
EVM0008423.1	--	K06677|0|nve:NEMVE_v1g10271|hypothetical protein; K06677 condensin complex subunit 1 (A)	[BD]	--	non-SMC mitotic condensation complex subunit 1	Condensin complex subunit 1 GN=ncapd2 OS=Xenopus laevis (African clawed frog) PE=1 SV=1	predicted protein [Nematostella vectensis]	PREDICTED: Hydra magnipapillata condensin complex subunit 1-like (LOC100212025), mRNA
EVM0003787.1	--	K18584|1.2768e-162|hro:HELRODRAFT_185429|hypothetical protein; K18584 actin-related protein 3 (A)	[Z]	Cytoskeleton	Actin	Actin-related protein 3 GN=ACTR3 OS=Gallus gallus (Chicken) PE=2 SV=1	Actin-related protein 3 [Thelohanellus kitauei]	Myxobolus cerebralis clone 1I4 actin-related protein 3-like protein mRNA, complete cds
EVM0002538.1	--	--	[S]	Function unknown	Magnesium transporter NIPA	--	PREDICTED: magnesium transporter NIPA2-like [Hydra vulgaris]	--
EVM0000195.1	--	K06698|6.43803e-35|tca:660137|proteasome activator complex subunit 3; K06698 proteasome activator subunit 3 (PA28 gamma) (A)	[O]	Posttranslational modification, protein turnover, chaperones	Proteasome activator pa28 beta subunit	Proteasome activator complex subunit 3 OS=Gallus gallus (Chicken) PE=1 SV=1	Proteasome activator complex subunit 3 [Thelohanellus kitauei]	Pediculus humanus corporis proteasome activator complex subunit, putative, mRNA
EVM0002340.1	--	--	--	--	--	--	hypothetical protein RF11_01079 [Thelohanellus kitauei]	--
EVM0007063.1	--	--	[R]	General function prediction only	Reverse transcriptase (RNA-dependent DNA polymerase)	--	Retrovirus-related Pol polyprotein [Thelohanellus kitauei]	Schistosoma mattheei genome assembly S_mattheei_Denwood ,scaffold SMTD_scaffold0013393
EVM0006681.1	--	K02350|3.81335e-150|bfo:BRAFLDRAFT_262795|hypothetical protein; K02350 DNA polymerase zeta [EC:2.7.7.7] (A)	[L]	Replication, recombination and repair	DNA polymerase family B	DNA polymerase alpha catalytic subunit GN=pola1 OS=Xenopus laevis (African clawed frog) PE=1 SV=1	hypothetical protein BRAFLDRAFT_262795 [Branchiostoma floridae]	Dictyostelium discoideum AX4 DNA polymerase zeta catalytic subunit (polZ) mRNA, complete cds
EVM0011640.1	--	K00844|3.733e-84|xma:102232392|hexokinase-2-like; K00844 hexokinase [EC:2.7.1.1] (A)	[G]	Carbohydrate transport and metabolism	Hexokinase	--	Hexokinase [Thelohanellus kitauei]	--
EVM0008782.1	--	K03155|9.66288e-23|cmy:102932604|TIMELESS; timeless circadian clock; K03155 timeless (A)	[L]	Replication, recombination and repair	--	--	Protein timeless [Thelohanellus kitauei]	--
EVM0005049.1	--	K00327|1.02094e-132|lgi:LOTGIDRAFT_187717|hypothetical protein; K00327 NADPH-ferrihemoprotein reductase [EC:1.6.2.4] (A)	[C]	Energy production and conversion	FAD binding domain	NADPH--cytochrome P450 reductase (Fragments) OS=Salmo trutta (Brown trout) PE=1 SV=1	hypothetical protein RvY_14527 [Ramazzottius varieornatus]	Strongyloides stercoralis genome assembly S_stercoralis_PV0001 ,scaffold SSTP_scaffold0000001
EVM0009928.1	--	--	--	--	Phospholipase/Carboxylesterase	--	hypothetical protein, conserved [Eimeria acervulina]	--
EVM0011237.1	--	K15335|1.491e-75|isc:IscW_ISCW003251|tRNA (cytosine-5-)-methyltransferase NSUN2, putative; K15335 tRNA (cytosine34-C5)-methyltransferase [EC:2.1.1.203] (A)	[J]	Translation, ribosomal structure and biogenesis	NOL1/NOP2/sun family	tRNA (cytosine(34)-C(5))-methyltransferase GN=NSUN2 OS=Gallus gallus (Chicken) PE=2 SV=1	tRNA (cytosine-5-)-methyltransferase NSUN2 [Loa loa]	PREDICTED: Microplitis demolitor tRNA (cytosine(34)-C(5))-methyltransferase (LOC103578914), mRNA
EVM0006858.1	--	--	[R]	General function prediction only	LysM domain	--	hypothetical protein RF11_10175 [Thelohanellus kitauei]	--
EVM0004206.1	--	K07466|1.88931e-110|ptg:102950241|RPA1; replication protein A1, 70kDa; K07466 replication factor A1 (A)	[L]	Replication, recombination and repair	Replication factor-A C terminal domain	Replication protein A 70 kDa DNA-binding subunit GN=rpa1 OS=Xenopus laevis (African clawed frog) PE=1 SV=1	Replication protein A 70 kDa DNA-binding subunit [Thelohanellus kitauei]	PREDICTED: Microplitis demolitor replication protein A 70 kDa DNA-binding subunit (LOC103577993), mRNA
EVM0000516.1	--	K06233|1.25314e-10|cbr:CBG11882|Hypothetical protein CBG11882; K06233 low density lipoprotein-related protein 2 (A)	[T]	Signal transduction mechanisms	Low-density lipoprotein receptor domain class A	Sortilin-related receptor (Fragment) GN=SORL1 OS=Gallus gallus (Chicken) PE=2 SV=1	Low-density lipoprotein receptor-related protein 2 [Thelohanellus kitauei]	--
EVM0003415.1	--	--	[TW]	--	Human growth factor-like EGF	Teneurin C-terminal-associated peptide GN=TENM1 OS=Gallus gallus (Chicken) PE=1 SV=1	Protein eyes shut [Papilio xuthus]	--
EVM0007330.1	--	--	[BD]	--	DDE superfamily endonuclease	--	centromere protein B, putative [Ixodes scapularis]	--
EVM0009860.1	--	K11578|4.47836e-16|hmg:100213469|centromere/kinetochore protein zw10 homolog; K11578 centromere/kinetochore protein ZW10 (A)	[D]	Cell cycle control, cell division, chromosome partitioning	--	--	PREDICTED: centromere/kinetochore protein zw10 homolog [Hydra vulgaris]	--
EVM0002234.1	Cellular Component: cytoplasm (GO:0005737);; Biological Process: embryo development ending in birth or egg hatching (GO:0009792);; Biological Process: protein transport (GO:0015031);;	K12191|9.42208e-62|cbr:CBG07905|Hypothetical protein CBG07905; K12191 charged multivesicular body protein 2A (A)	[U]	Intracellular trafficking, secretion, and vesicular transport	Snf7	Charged multivesicular body protein 2a GN=chmp2a OS=Danio rerio (Zebrafish) PE=2 SV=1	CRE-VPS-2 protein [Caenorhabditis remanei]	Caenorhabditis briggsae Hypothetical protein CBG07905 (CBG07905) mRNA, complete cds
EVM0004257.1	--	K15445|9.38805e-26|nve:NEMVE_v1g115367|hypothetical protein; K15445 tRNA (guanine9-N1)-methyltransferase [EC:2.1.1.221] (A)	[S]	Function unknown	tRNA (Guanine-1)-methyltransferase	tRNA methyltransferase 10 homolog A GN=trmt10a OS=Xenopus tropicalis (Western clawed frog) PE=2 SV=1	PREDICTED: tRNA methyltransferase 10 homolog A-like [Limulus polyphemus]	--
EVM0001995.1	--	--	[C]	Energy production and conversion	SPFH domain / Band 7 family	--	PREDICTED: stomatin-like protein 2, mitochondrial [Hydra vulgaris]	PREDICTED: Amphimedon queenslandica stomatin-like protein 2-like (LOC100638514), mRNA
EVM0005307.1	--	--	[R]	General function prediction only	Kelch motif	Kelch domain-containing protein 10 GN=klhdc10 OS=Xenopus tropicalis (Western clawed frog) PE=2 SV=2	Kelch domain-containing protein 10 [Thelohanellus kitauei]	--
EVM0002821.1	--	--	--	--	--	--	hypothetical protein RF11_09178 [Thelohanellus kitauei]	--
EVM0003644.1	--	K10891|1.42696e-15|dre:394241|fancd2; Fanconi anemia, complementation group D2; K10891 fanconi anemia group D2 protein (A)	[S]	Function unknown	Fanconi anaemia protein FancD2 nuclease	--	hypothetical protein RF11_04677 [Thelohanellus kitauei]	--
EVM0003774.1	--	--	--	--	--	--	PREDICTED: zinc finger BED domain-containing protein 5-like [Parasteatoda tepidariorum]	--
EVM0000653.1	--	--	[U]	Intracellular trafficking, secretion, and vesicular transport	TLD	TBC1 domain family member 24 GN=tbc1d24 OS=Xenopus tropicalis (Western clawed frog) PE=2 SV=1	TBC1 domain family member 24 [Thelohanellus kitauei]	--
EVM0002583.1	--	--	--	--	--	--	hypothetical protein DLAC_03715 [Dictyostelium lacteum]	--
EVM0004258.1	--	--	--	--	--	--	hypothetical protein RF11_12597 [Thelohanellus kitauei]	--
EVM0010735.1	--	--	--	--	Immunoglobulin I-set domain	Fibroblast growth factor receptor 3 (Precursor) GN=fgfr3 OS=Danio rerio (Zebrafish) PE=2 SV=1	hypothetical protein RF11_07395 [Thelohanellus kitauei]	--
EVM0001390.1	--	K00671|9.83292e-74|api:100163432|glycylpeptide N-tetradecanoyltransferase 1; K00671 glycylpeptide N-tetradecanoyltransferase [EC:2.3.1.97] (A)	[I]	Lipid transport and metabolism	Myristoyl-CoA:protein N-myristoyltransferase, C-terminal domain	Glycylpeptide N-tetradecanoyltransferase 2 {ECO:0000250|UniProtKB:O60551} OS=Danio rerio (Zebrafish) PE=2 SV=2	glycylpeptide N-tetRadecanoyltransferase, putative [Perkinsus marinus ATCC 50983]	--
EVM0004905.1	--	--	--	--	MULE transposase domain	--	hypothetical protein RF11_01918 [Thelohanellus kitauei]	--
EVM0005808.1	--	K06272|2.74185e-52|aag:AaeL_AAEL000378|integrin-linked protein kinase 2 (ilk-2); K06272 integrin-linked kinase [EC:2.7.11.1] (A)	[T]	Signal transduction mechanisms	Protein tyrosine kinase	Serine/threonine-protein phosphatase 6 regulatory ankyrin repeat subunit C GN=ANKRD52 OS=Gallus gallus (Chicken) PE=2 SV=1	Integrin-linked protein kinase [Thelohanellus kitauei]	--
EVM0005997.1	--	K16302|3.41727e-102|phd:102326863|CNNM4; cyclin M4; K16302 metal transporter CNNM (A)	[S]	Function unknown	Domain of unknown function DUF21	Metal transporter CNNM4 GN=cnnm4 OS=Xenopus tropicalis (Western clawed frog) PE=2 SV=1	Metal transporter CNNM2 [Thelohanellus kitauei]	Parastrongyloides trichosuri genome assembly P_trichosuri_KNP ,scaffold PTRK_scaffold0000010
EVM0011002.1	--	K15865|6.15199e-134|cin:100176944|threonylcarbamoyladenosine tRNA methylthiotransferase; K15865 threonylcarbamoyladenosine tRNA methylthiotransferase CDKAL1 [EC:2.8.4.5] (A)	[R]	General function prediction only	Uncharacterized protein family UPF0004	Threonylcarbamoyladenosine tRNA methylthiotransferase GN=cdkal1 OS=Xenopus tropicalis (Western clawed frog) PE=2 SV=1	PREDICTED: threonylcarbamoyladenosine tRNA methylthiotransferase [Cimex lectularius]	PREDICTED: Hydra magnipapillata threonylcarbamoyladenosine tRNA methylthiotransferase-like (LOC100209503), mRNA
EVM0009420.1	--	--	--	--	--	--	hypothetical protein D918_09825 [Trichuris suis]	--
EVM0010821.1	--	--	[R]	General function prediction only	--	--	Transposon Tf2-11 polyprotein [Thelohanellus kitauei]	--
EVM0008185.1	--	--	--	--	Integrase core domain	--	Retrovirus-related Pol polyprotein [Thelohanellus kitauei]	--
EVM0010169.1	--	K12823|8.03862e-156|xtr:394837|ddx5; DEAD (Asp-Glu-Ala-Asp) box helicase 5 (EC:3.6.1.-); K12823 ATP-dependent RNA helicase DDX5/DBP2 [EC:3.6.4.13] (A)	[A]	RNA processing and modification	DEAD/DEAH box helicase	ATP-dependent RNA helicase DDX42 GN=DDX42 OS=Gallus gallus (Chicken) PE=2 SV=1	putative ATP-dependent RNA helicase DDX5 [Thelohanellus kitauei]	PREDICTED: Bactrocera dorsalis ATP-dependent RNA helicase p62-like (LOC105230099), mRNA
EVM0006291.1	--	K08660|2.94939e-156|ocu:100347984|CNDP2; CNDP dipeptidase 2 (metallopeptidase M20 family); K08660 cytosolic nonspecific dipeptidase [EC:3.4.13.18] (A)	[E]	Amino acid transport and metabolism	Peptidase family M20/M25/M40	--	PREDICTED: cytosolic non-specific dipeptidase-like isoform X2 [Aplysia californica]	PREDICTED: Bombus terrestris cytosolic non-specific dipeptidase-like (LOC100648827), mRNA
EVM0003054.1	--	K08065|1.65423e-18|cmk:103179827|nfyb; nuclear transcription factor Y, beta; K08065 nuclear transcription Y subunit beta (A)	[K]	Transcription	Histone-like transcription factor (CBF/NF-Y) and archaeal histone	Nuclear transcription factor Y subunit beta GN=NFYB OS=Petromyzon marinus (Sea lamprey) PE=2 SV=1	Nuclear transcription factor Y subunit beta [Orchesella cincta]	--
EVM0011025.1	--	K01697|2.94009e-114|hmg:100209141|cbs; cystathionine-beta-synthase; K01697 cystathionine beta-synthase [EC:4.2.1.22] (A)	[E]	Amino acid transport and metabolism	Pyridoxal-phosphate dependent enzyme	--	PREDICTED: cystathionine beta-synthase [Hydra vulgaris]	PREDICTED: Ciona intestinalis cystathionine beta-synthase-like (LOC100180445), transcript variant X2, mRNA
EVM0000431.1	--	--	--	--	--	--	hypothetical protein RF11_11507 [Thelohanellus kitauei]	PREDICTED: Apis dorsata uncharacterized LOC102677034 (LOC102677034), transcript variant X3, mRNA
EVM0004444.1	--	K10307|4.70469e-14|xma:102225099|F-box only protein 30-like; K10307 F-box protein 30 (A)	--	--	--	--	hypothetical protein RF11_11193 [Thelohanellus kitauei]	--
EVM0009011.1	--	--	--	--	Universal stress protein family	--	PREDICTED: universal stress protein A-like protein isoform X2 [Hydra vulgaris]	--
EVM0011676.1	--	K12947|1.39138e-13|bfo:BRAFLDRAFT_124866|hypothetical protein; K12947 signal peptidase complex subunit 2 [EC:3.4.-.-] (A)	[U]	Intracellular trafficking, secretion, and vesicular transport	Microsomal signal peptidase 25 kDa subunit (SPC25)	Probable signal peptidase complex subunit 2 GN=spcs2 OS=Xenopus tropicalis (Western clawed frog) PE=2 SV=1	hypothetical protein RF11_04557 [Thelohanellus kitauei]	--
EVM0002792.1	--	K11496|1.19127e-18|mdo:100031122|CENPB; centromere protein B, 80kDa; K11496 centromere protein B (A)	[BD]	--	Tc5 transposase DNA-binding domain	--	Major centromere autoantigen B, partial [Stegodyphus mimosarum]	--
EVM0003337.1	--	K11496|1.38903e-24|ptr:100613707|major centromere autoantigen B; K11496 centromere protein B (A)	[BD]	--	Tc5 transposase DNA-binding domain	--	Major centromere autoantigen B, partial [Stegodyphus mimosarum]	--
EVM0005642.1	--	--	--	--	SOH1	Mediator of RNA polymerase II transcription subunit 31 GN=med31 OS=Danio rerio (Zebrafish) PE=2 SV=2	--	--
EVM0002367.1	--	--	--	--	--	--	hypothetical protein RF11_01198 [Thelohanellus kitauei]	--
EVM0008787.1	--	K00587|1.72361e-35|cel:CELE_F21F3.3|F21F3.3; Protein F21F3.3; K00587 protein-S-isoprenylcysteine O-methyltransferase [EC:2.1.1.100] (A)	[O]	Posttranslational modification, protein turnover, chaperones	Isoprenylcysteine carboxyl methyltransferase (ICMT) family	Protein-S-isoprenylcysteine O-methyltransferase GN=icmt OS=Xenopus laevis (African clawed frog) PE=2 SV=1	Protein-S-isoprenylcysteine O-methyltransferase [Trichinella papuae]	--
EVM0011287.1	Molecular Function: RNA binding (GO:0003723);; Biological Process: multicellular organism development (GO:0007275);; Biological Process: anatomical structure morphogenesis (GO:0009653);; Biological Process: reproductive process (GO:0022414);; Cellular Component: ribonucleoprotein granule (GO:0035770);; Biological Process: growth (GO:0040007);; Cellular Component: cytoplasmic part (GO:0044444);; B…	K13126|3.88415e-26|bfo:BRAFLDRAFT_234358|hypothetical protein; K13126 polyadenylate-binding protein (A)	[AJ]	--	RNA recognition motif. (a.k.a. RRM, RBD, or RNP domain)	Embryonic polyadenylate-binding protein OS=Xenopus tropicalis (Western clawed frog) PE=2 SV=1	Polyadenylate-binding protein, cytoplasmic and nuclear [Thelohanellus kitauei]	--
EVM0009951.1	--	--	--	--	--	--	hypothetical protein RF11_10870 [Thelohanellus kitauei]	--
EVM0009863.1	--	K10747|0|xtr:100271763|lig1, ligI; ligase I, DNA, ATP-dependent; K10747 DNA ligase 1 [EC:6.5.1.1 6.5.1.6 6.5.1.7] (A)	[L]	Replication, recombination and repair	ATP dependent DNA ligase domain	DNA ligase 1 GN=lig1 OS=Xenopus laevis (African clawed frog) PE=2 SV=1	PREDICTED: DNA ligase 1-like [Lingula anatina]	Strongyloides stercoralis genome assembly S_stercoralis_PV0001 ,scaffold SSTP_scaffold0000001
EVM0006352.1	--	--	--	--	XPG domain containing	--	hypothetical protein RF11_00832 [Thelohanellus kitauei]	--
EVM0001012.1	--	--	--	--	--	--	centromere protein B, putative [Ixodes scapularis]	--
EVM0001051.1	--	--	[O]	Posttranslational modification, protein turnover, chaperones	Papain family cysteine protease	Cathepsin L1 light chain (Fragments) GN=CTSL OS=Gallus gallus (Chicken) PE=1 SV=1	Cathepsin L2 [Thelohanellus kitauei]	--
EVM0000402.1	--	--	--	--	--	--	WD repeat and FYVE domain-containing protein 3 [Thelohanellus kitauei]	--
EVM0008358.1	--	--	[S]	Function unknown	--	--	Golgi-associated plant pathogenesis-related protein 1 [Thelohanellus kitauei]	--
EVM0003664.1	--	--	--	--	--	--	Transposon Tf2-11 polyprotein [Thelohanellus kitauei]	--
EVM0011033.1	Molecular Function: oxidoreductase activity (GO:0016491);; Biological Process: cellular metabolic process (GO:0044237);; Biological Process: single-organism metabolic process (GO:0044710);;	K02377|5.8688e-43|api:100166652|GDP-L-fucose synthase-like; K02377 GDP-L-fucose synthase [EC:1.1.1.271] (A)	[GO]	--	NAD dependent epimerase/dehydratase family	--	GDP-L-fucose synthase [Toxocara canis]	--
EVM0009722.1	--	--	--	--	Putative peptidase (DUF1758)	--	hypothetical protein RF11_03884 [Thelohanellus kitauei]	--
EVM0010733.1	--	--	[BD]	--	DDE superfamily endonuclease	--	Tigger transposable element-derived protein 6 [Trichinella sp. T6]	--
EVM0008460.1	--	K13125|2.2333e-55|dre:492793|nosip, wu:fb80a11, zgc:101669; nitric oxide synthase interacting protein; K13125 nitric oxide synthase-interacting protein (A)	[S]	Function unknown	Rtf2 RING-finger	Nitric oxide synthase-interacting protein GN=nosip OS=Danio rerio (Zebrafish) PE=2 SV=1	Nitric oxide synthase-interacting protein [Thelohanellus kitauei]	--
EVM0011558.1	--	K01530|9.13154e-174|amj:102562158|probable phospholipid-transporting ATPase IF-like; K01530 phospholipid-translocating ATPase [EC:3.6.3.1] (A)	[R]	General function prediction only	E1-E2 ATPase	Phospholipid-transporting ATPase IC GN=atp8b1 OS=Xenopus tropicalis (Western clawed frog) PE=2 SV=1	PREDICTED: probable phospholipid-transporting ATPase IF isoform X2 [Hydra vulgaris]	Dictyostelium purpureum hypothetical protein, mRNA
EVM0003863.1	--	--	[S]	Function unknown	ORMDL family	ORM1-like protein 2 GN=ORMDL2 OS=Gallus gallus (Chicken) PE=2 SV=1	PREDICTED: ORM1-like protein 2 [Hydra vulgaris]	--
EVM0009476.1	--	--	--	--	Ribosomal protein S7p/S5e	28S ribosomal protein S7, mitochondrial (Precursor) GN=MRPS7 OS=Gallus gallus (Chicken) PE=2 SV=2	hypothetical protein RF11_02271 [Thelohanellus kitauei]	--
EVM0000338.1	--	--	[T]	Signal transduction mechanisms	Human growth factor-like EGF	Delta-like protein C (Precursor) GN=dlc OS=Danio rerio (Zebrafish) PE=2 SV=1	hypothetical protein RF11_03921 [Thelohanellus kitauei]	--
EVM0008246.1	--	--	[K]	Transcription	Nucleoside diphosphate kinase	Forkhead box protein D2 OS=Xenopus laevis (African clawed frog) PE=2 SV=1	Forkhead box protein I2 [Thelohanellus kitauei]	Acropora digitifera AdiFoxQ2c1 gene for forkhead box 2c1 protein, complete cds
EVM0007651.1	--	K04119|1.06446e-66|oas:101110434|dihydrodiol dehydrogenase 3-like; K04119 aldo-keto reductase family 1 member C3 [EC:1.1.1.64 1.1.1.188 1.1.1.213] (A)	[R]	General function prediction only	Aldo/keto reductase family	Alcohol dehydrogenase [NADP(+)] A GN=akr1a1a OS=Danio rerio (Zebrafish) PE=2 SV=2	Aldo-keto reductase family 4 member C9 [Thelohanellus kitauei]	--
EVM0008301.1	--	K11168|2.14904e-70|phi:102101813|DHRS12; dehydrogenase/reductase (SDR family) member 12; K11168 dehydrogenase/reductase SDR family member 12 [EC:1.1.-.-] (A)	[Q]	Secondary metabolites biosynthesis, transport and catabolism	short chain dehydrogenase	--	Dehydrogenase/reductase SDR family member 12 [Thelohanellus kitauei]	--
EVM0003387.1	--	--	--	--	--	--	centromere protein B, putative [Ixodes scapularis]	--
EVM0011232.1	--	--	--	--	--	--	hypothetical protein RF11_12752 [Thelohanellus kitauei]	--
EVM0011419.1	--	K03676|5.18834e-18|hmg:100204098|glutaredoxin-2, mitochondrial-like; K03676 glutaredoxin 3 (A)	[O]	Posttranslational modification, protein turnover, chaperones	Glutaredoxin	Glutaredoxin-related protein 5, mitochondrial (Precursor) GN=glrx5 OS=Danio rerio (Zebrafish) PE=2 SV=1	Glutaredoxin-2, mitochondrial [Thelohanellus kitauei]	--
EVM0007164.1	--	--	--	--	--	--	--	Soboliphyme baturini genome assembly S_baturini_Dall_Island ,scaffold SBAD_scaffold0012363
EVM0010776.1	Molecular Function: catalytic activity (GO:0003824);;	K04461|2.14118e-91|bfo:BRAFLDRAFT_275870|hypothetical protein; K04461 protein phosphatase 1B [EC:3.1.3.16] (A)	[T]	Signal transduction mechanisms	Protein phosphatase 2C	Protein phosphatase 1K, mitochondrial (Precursor) GN=ppm1k OS=Xenopus laevis (African clawed frog) PE=2 SV=1	Protein phosphatase 1B [Thelohanellus kitauei]	Dracunculus medinensis genome assembly D_medinensis_Ghana ,scaffold DME_scaffold0000005
EVM0007088.1	--	K00763|1.6166e-171|api:100163091|nicotinate phosphoribosyltransferase; K00763 nicotinate phosphoribosyltransferase [EC:6.3.4.21] (A)	[H]	Coenzyme transport and metabolism	Nicotinate phosphoribosyltransferase (NAPRTase) family	Nicotinate phosphoribosyltransferase GN=naprt OS=Danio rerio (Zebrafish) PE=2 SV=2	PREDICTED: nicotinate phosphoribosyltransferase-like [Limulus polyphemus]	Lottia gigantea hypothetical protein partial mRNA
EVM0009072.1	--	K14948|1.8071e-43|aag:AaeL_AAEL013723|polypyrimidine tract binding protein; K14948 polypyrimidine tract-binding protein 2 (A)	[A]	RNA processing and modification	RNA recognition motif. (a.k.a. RRM, RBD, or RNP domain)	--	PREDICTED: polypyrimidine tract-binding protein 2 isoform X1 [Aedes albopictus]	--
EVM0010540.1	--	K05850|0|ame:551261|PMCA; plasma membrane calcium ATPase; K05850 Ca2+ transporting ATPase, plasma membrane [EC:3.6.3.8] (A)	[P]	Inorganic ion transport and metabolism	Cation transporting ATPase, C-terminus	Plasma membrane calcium-transporting ATPase 2 (Fragment) GN=atp2b2 OS=Oreochromis mossambicus (Mozambique tilapia) PE=2 SV=1	PREDICTED: plasma membrane calcium-transporting ATPase 2 isoform X2 [Neodiprion lecontei]	PREDICTED: Microplitis demolitor plasma membrane calcium-transporting ATPase 2 (LOC103568828), transcript variant X17, misc_RNA
EVM0011881.1	--	K14403|0|tad:TRIADDRAFT_19764|hypothetical protein; K14403 cleavage and polyadenylation specificity factor subunit 3 [EC:3.1.27.-] (A)	[A]	RNA processing and modification	Beta-Casp domain	Integrator complex subunit 11 GN=CPSF3L OS=Gallus gallus (Chicken) PE=2 SV=1	Cleavage and polyadenylation specificity factor subunit 3 [Thelohanellus kitauei]	Trichoplax adhaerens hypothetical protein, mRNA
EVM0008964.1	--	--	--	--	--	--	Pro-Pol polyprotein [Thelohanellus kitauei]	--
EVM0006273.1	--	--	[W]	Extracellular structures	Collagen triple helix repeat (20 copies)	Collagen alpha-1(VI) chain (Precursor) GN=col6a1 OS=Xenopus laevis (African clawed frog) PE=1 SV=1	hypothetical protein DAPPUDRAFT_313720 [Daphnia pulex]	Hydra magnipapillata minicollagen 8 (LOC100200194), mRNA >gi|357197055|tpg|BK008442.1| TPA_exp: Hydra magnipapillata minicollagen 8 mRNA, complete cds
EVM0010542.1	--	K10407|1.35941e-76|nve:NEMVE_v1g164652|hypothetical protein; K10407 kinesin light chain (A)	[Z]	Cytoskeleton	Tetratricopeptide repeat	Nephrocystin-3 GN=nphp3 OS=Danio rerio (Zebrafish) PE=3 SV=1	Kinesin light chain [Daphnia magna]	Strongyloides ratti genome assembly S_ratti_ED321 ,chromosome : 2
EVM0006940.1	--	K06704|2.9747e-50|dre:560975|ADAMLc; si:ch1073-396h14.1; K06704 disintegrin and metalloproteinase domain-containing protein 10 [EC:3.4.24.81] (A)	[W]	Extracellular structures	Metallo-peptidase family M12B Reprolysin-like	Disintegrin and metalloproteinase domain-containing protein 10 (Precursor) GN=adam10 OS=Xenopus laevis (African clawed frog) PE=2 SV=1	Disintegrin and metalloproteinase domain-containing protein 10 [Thelohanellus kitauei]	--
EVM0001657.1	--	--	--	--	--	--	PREDICTED: uncharacterized protein LOC106072571 [Biomphalaria glabrata]	--
EVM0006830.1	--	--	--	--	--	--	hypothetical protein RF11_06209 [Thelohanellus kitauei]	--
EVM0003563.1	--	K02970|1.37887e-08|mgp:100538962|MRPS21; mitochondrial ribosomal protein S21; K02970 small subunit ribosomal protein S21 (A)	--	--	--	--	--	--
EVM0011946.1	--	--	--	--	FLYWCH zinc finger domain	--	hypothetical protein RF11_12596 [Thelohanellus kitauei]	--
EVM0009284.1	--	--	[S]	Function unknown	PAP2 superfamily C-terminal	Phosphatidylcholine:ceramide cholinephosphotransferase 1 GN=SGMS1 OS=Gallus gallus (Chicken) PE=2 SV=2	Sphingomyelin synthase-related 1 [Thelohanellus kitauei]	--
EVM0010286.1	--	--	[T]	Signal transduction mechanisms	RhoGEF domain	Rho guanine nucleotide exchange factor 3 GN=Arhgef3 OS=Gallus gallus (Chicken) PE=2 SV=1	PREDICTED: intersectin-1-like isoform X2 [Lingula anatina]	--
EVM0002143.1	--	K09553|9.66964e-151|ame:102656934|stress-induced-phosphoprotein 1-like; K09553 stress-induced-phosphoprotein 1 (A)	[O]	Posttranslational modification, protein turnover, chaperones	TPR repeat	RNA polymerase II-associated protein 3 GN=rpap3 OS=Xenopus laevis (African clawed frog) PE=2 SV=1	PREDICTED: stress-induced-phosphoprotein 1 [Dufourea novaeangliae]	PREDICTED: Bombus terrestris NF-kappa-B inhibitor cactus 2 (cactus-2), mRNA
EVM0010373.1	--	K15499|2.37909e-15|cfr:102513043|PPP6R1; protein phosphatase 6, regulatory subunit 1; K15499 serine/threonine-protein phosphatase 6 regulatory subunit 1 (A)	[D]	Cell cycle control, cell division, chromosome partitioning	SIT4 phosphatase-associated protein	Serine/threonine-protein phosphatase 6 regulatory subunit 3 GN=PPP6R3 OS=Gallus gallus (Chicken) PE=2 SV=1	Serine/threonine-protein phosphatase 6 regulatory subunit 3-A [Thelohanellus kitauei]	--
EVM0000731.1	--	K11727|0|rno:317575|Smarca1, RGD1561046; SWI/SNF related, matrix associated, actin dependent regulator of chromatin, subfamily a, member 1; K11727 SWI/SNF-related matrix-associated actin-dependent regulator of chromatin subfamily A member 1 [EC:3.6.4.-] (A)	[K]	Transcription	SNF2 family N-terminal domain	Chromodomain-helicase-DNA-binding protein 1-like GN=chd1l OS=Danio rerio (Zebrafish) PE=2 SV=1	putative global transcription activator SNF2L1 [Thelohanellus kitauei]	PREDICTED: Apis mellifera chromatin-remodeling complex ATPase chain Iswi (Iswi), mRNA
EVM0001277.1	--	K08789|5.4212e-148|ptr:456367|MAST1; microtubule associated serine/threonine kinase 1; K08789 microtubule-associated serine/threonine kinase [EC:2.7.11.1] (A)	[TR]	--	Protein kinase domain	Microtubule-associated serine/threonine-protein kinase 3 GN=mast3 OS=Xenopus laevis (African clawed frog) PE=2 SV=1	PREDICTED: microtubule-associated serine/threonine-protein kinase 3 isoform X3 [Diuraphis noxia]	Lottia gigantea hypothetical protein partial mRNA
EVM0010332.1	--	K05719|1.23148e-13|bfo:BRAFLDRAFT_122085|hypothetical protein; K05719 integrin beta 1 (A)	[TW]	--	--	Integrin beta-1-B (Precursor) GN=itgb1-b OS=Xenopus laevis (African clawed frog) PE=2 SV=1	hypothetical protein BRAFLDRAFT_122085 [Branchiostoma floridae]	--
EVM0001523.1	--	--	--	--	--	--	hypothetical protein RF11_14942 [Thelohanellus kitauei]	--
EVM0010380.1	--	K02332|0|lgi:LOTGIDRAFT_239325|hypothetical protein; K02332 DNA polymerase gamma 1 [EC:2.7.7.7] (A)	[L]	Replication, recombination and repair	DNA polymerase family A	DNA polymerase subunit gamma-1 (Fragment) GN=POLG OS=Gallus gallus (Chicken) PE=2 SV=1	DNA polymerase subunit gamma-1 [Thelohanellus kitauei]	PREDICTED: Ciona intestinalis DNA polymerase subunit gamma-1-like (LOC100179190), mRNA
EVM0002316.1	--	--	--	--	--	--	--	Plasmodium yoelii genome assembly PY17X01 ,chromosome : 9
EVM0004188.1	--	K01230|6.95273e-74|dwi:Dwil_GK22601|GK22601 gene product from transcript GK22601-RA; K01230 mannosyl-oligosaccharide alpha-1,2-mannosidase [EC:3.2.1.113] (A)	[G]	Carbohydrate transport and metabolism	Glycosyl hydrolase family 47	ER degradation-enhancing alpha-mannosidase-like protein 3 (Precursor) GN=edem3 OS=Xenopus laevis (African clawed frog) PE=2 SV=2	PREDICTED: mannosyl-oligosaccharide 1,2-alpha-mannosidase IA-like isoform X2 [Parasteatoda tepidariorum]	PREDICTED: Strongylocentrotus purpuratus mannosyl-oligosaccharide alpha-1,2-mannosidase isoform B-like (LOC581367), mRNA
EVM0001877.1	--	--	--	--	ISXO2-like transposase domain	--	hypothetical protein RF11_09820 [Thelohanellus kitauei]	PREDICTED: Solenopsis invicta uncharacterized LOC105197633 (LOC105197633), mRNA
EVM0006253.1	--	--	[S]	Function unknown	--	--	DUF544 family protein [Dictyostelium fasciculatum]	--
EVM0011207.1	--	K14325|3.43426e-17|mze:101472848|RNA-binding protein with serine-rich domain 1-like; K14325 RNA-binding protein with serine-rich domain 1 (A)	[A]	RNA processing and modification	RNA recognition motif. (a.k.a. RRM, RBD, or RNP domain)	RNA-binding protein with serine-rich domain 1 GN=rnps1 OS=Xenopus tropicalis (Western clawed frog) PE=2 SV=1	RNA-binding protein with serine-rich domain 1 [Thelohanellus kitauei]	--
EVM0004172.1	--	K16589|1.12067e-11|spu:762945|uncharacterized LOC762945; K16589 HAUS augmin-like complex subunit 6 (A)	--	--	HAUS augmin-like complex subunit 6 N-terminus	HAUS augmin-like complex subunit 6 GN=haus6 OS=Danio rerio (Zebrafish) PE=2 SV=1	PREDICTED: uncharacterized protein LOC109470768 [Branchiostoma belcheri]	--
EVM0011175.1	--	--	[P]	Inorganic ion transport and metabolism	Ctr copper transporter family	--	PREDICTED: high affinity copper uptake protein 1-like [Saccoglossus kowalevskii]	--
EVM0003145.1	--	--	[T]	Signal transduction mechanisms	Apoptosis inhibitory protein 5 (API5)	Apoptosis inhibitor 5-A GN=api5-a OS=Xenopus laevis (African clawed frog) PE=2 SV=1	Apoptosis inhibitor 5-A [Thelohanellus kitauei]	--
EVM0003649.1	--	K02877|5.05458e-89|pbi:103066644|RPL15; ribosomal protein L15; K02877 large subunit ribosomal protein L15e (A)	[J]	Translation, ribosomal structure and biogenesis	Ribosomal L15	60S ribosomal protein L15 GN=rpl15 OS=Anguilla japonica (Japanese eel) PE=2 SV=3	PREDICTED: 60S ribosomal protein L15-like [Biomphalaria glabrata]	PREDICTED: Hydra magnipapillata 60S ribosomal protein L15-like (LOC100204269), mRNA
EVM0002480.1	Biological Process: DNA metabolic process (GO:0006259);; Cellular Component: intracellular organelle (GO:0043229);; Biological Process: chromosome organization (GO:0051276);;	--	[BD]	--	RecF/RecN/SMC N terminal domain	Structural maintenance of chromosomes protein 4 GN=smc4 OS=Xenopus laevis (African clawed frog) PE=1 SV=1	Structural maintenance of chromosomes protein 4 [Thelohanellus kitauei]	Theileria annulata smc protein, putative (TA11440) mRNA, complete cds
EVM0012027.1	Molecular Function: binding (GO:0005488);;	K00789|2.47577e-154|asn:102374500|MAT2A; methionine adenosyltransferase II, alpha; K00789 S-adenosylmethionine synthetase [EC:2.5.1.6] (A)	[H]	Coenzyme transport and metabolism	S-adenosylmethionine synthetase, C-terminal domain	--	S-adenosylmethionine synthase isoform type-2 [Thelohanellus kitauei]	Haliclona sp. KJP-2009 methionine adenosyltransferase (MAT) mRNA, partial cds
EVM0006238.1	--	--	--	--	Modifier of rudimentary (Mod(r)) protein	--	--	--
EVM0012371.1	--	K17268|1.83443e-26|isc:IscW_ISCW013589|vesicle coat complex COPI, epsilon subunit, putative; K17268 coatomer protein complex, subunit epsilon (A)	[U]	Intracellular trafficking, secretion, and vesicular transport	Coatomer epsilon subunit	Coatomer subunit epsilon GN=COPE OS=Gallus gallus (Chicken) PE=2 SV=1	putative epsilon subunit of coatomer protein complex isoform 2 [Angiostrongylus cantonensis]	--
EVM0000748.1	--	--	--	--	--	--	hypothetical protein RF11_15708 [Thelohanellus kitauei]	--
EVM0000084.1	--	K03260|4.07223e-08|tca:656935|eukaryotic translation initiation factor 4 gamma 3-like; K03260 translation initiation factor 4G (A)	--	--	--	--	PREDICTED: eukaryotic translation initiation factor 4 gamma 1 isoform X8 [Polistes dominula]	--
EVM0006596.1	--	K03029|2.34458e-41|hmg:100214857|26S proteasome non-ATPase regulatory subunit 4-like; K03029 26S proteasome regulatory subunit N10 (A)	[O]	Posttranslational modification, protein turnover, chaperones	--	--	PREDICTED: 26S proteasome non-ATPase regulatory subunit 4 [Halyomorpha halys]	--
EVM0009878.1	--	--	[R]	General function prediction only	RNA recognition motif. (a.k.a. RRM, RBD, or RNP domain)	Heterogeneous nuclear ribonucleoprotein C GN=hnrnpc OS=Xenopus laevis (African clawed frog) PE=2 SV=1	Heterogeneous nuclear ribonucleoprotein C [Thelohanellus kitauei]	--
EVM0002547.1	--	--	[TZ]	--	RhoGAP domain	Rho GTPase-activating protein 21 GN=arhgap21 OS=Xenopus tropicalis (Western clawed frog) PE=2 SV=1	Rho GTPase-activating protein 1 [Thelohanellus kitauei]	--
EVM0010874.1	--	--	--	--	ISXO2-like transposase domain	--	hypothetical protein RF11_01966 [Thelohanellus kitauei]	--
EVM0010688.1	--	K14011|1.05842e-18|bmor:101737887|UBX domain-containing protein 6-like; K14011 UBX domain-containing protein 6 (A)	[O]	Posttranslational modification, protein turnover, chaperones	PUB domain	--	UBX domain-containing protein 6, partial [Stegodyphus mimosarum]	--
EVM0005596.1	--	--	--	--	--	--	hypothetical protein RF11_01831 [Thelohanellus kitauei]	--
EVM0003686.1	--	--	--	--	--	--	SCAN domain-containing protein 3 [Thelohanellus kitauei]	PREDICTED: Ciona intestinalis zinc finger BED domain-containing protein 5-like (LOC104266018), mRNA
EVM0007318.1	--	--	--	--	Anaphase-promoting complex, cyclosome, subunit 3	--	hypothetical protein RF11_09761 [Thelohanellus kitauei]	--
EVM0010633.1	--	--	[J]	Translation, ribosomal structure and biogenesis	SpoU rRNA Methylase family	rRNA methyltransferase 3, mitochondrial {ECO:0000250|UniProtKB:Q9HC36} (Precursor) OS=Xenopus tropicalis (Western clawed frog) PE=2 SV=1	RNA methyltransferase-like protein 1B, partial [Trichinella patagoniensis]	--
EVM0009911.1	--	--	--	--	--	--	hypothetical protein RF11_15251 [Thelohanellus kitauei]	--
EVM0007956.1	--	K05218|4.2051e-27|bfo:BRAFLDRAFT_84310|hypothetical protein; K05218 P2X purinoceptor 4 (A)	--	--	ATP P2X receptor	--	hypothetical protein BRAFLDRAFT_84310 [Branchiostoma floridae]	--
EVM0008522.1	--	K12591|7.26369e-55|spu:762762|exosc10; exosome component 10; K12591 exosome complex exonuclease RRP6 [EC:3.1.13.-] (A)	[J]	Translation, ribosomal structure and biogenesis	3'-5' exonuclease	--	Exosome complex exonuclease RRP6 [Thelohanellus kitauei]	--
EVM0003591.1	Molecular Function: zinc ion binding (GO:0008270);; Molecular Function: ligase activity (GO:0016874);;	K03868|3.48906e-38|tad:TRIADDRAFT_50330|ring box protein 1; K03868 RING-box protein 1 (A)	[O]	Posttranslational modification, protein turnover, chaperones	RING-H2 zinc finger	RING-box protein 1 GN=rbx1 OS=Salmo salar (Atlantic salmon) PE=2 SV=2	ring box protein 1 [Trichoplax adhaerens]	Lottia gigantea hypothetical protein partial mRNA
EVM0000317.1	--	--	[T]	Signal transduction mechanisms	--	Notch 1 intracellular domain (Precursor) GN=notch1a OS=Danio rerio (Zebrafish) PE=2 SV=1	--	--
EVM0005930.1	--	--	[R]	General function prediction only	--	Sortilin (Precursor) GN=sort1 OS=Danio rerio (Zebrafish) PE=2 SV=1	PREDICTED: sortilin-related receptor-like [Ceratina calcarata]	--
EVM0000362.1	--	--	--	--	--	--	PREDICTED: uncharacterized protein LOC107165817 [Diuraphis noxia]	--
EVM0007517.1	--	--	--	--	--	--	hypothetical protein RF11_01769 [Thelohanellus kitauei]	--
EVM0000210.1	--	--	[T]	Signal transduction mechanisms	Low-density lipoprotein receptor domain class A	Low-density lipoprotein receptor-related protein 1 (Precursor) GN=LRP1 OS=Gallus gallus (Chicken) PE=2 SV=1	Low-density lipoprotein receptor-related protein [Thelohanellus kitauei]	Loa loa hypothetical protein (LOAG_12565) mRNA, partial cds
EVM0001990.1	--	K09651|5.94878e-46|lcm:102345475|rhomboid-related protein 4-like; K09651 rhomboid domain-containing protein 1 [EC:3.4.21.-] (A)	[S]	Function unknown	Rhomboid family	--	PREDICTED: rhomboid-related protein 4-like [Crassostrea gigas]	--
EVM0004903.1	--	K08834|6.22047e-09|tad:TRIADDRAFT_22946|hypothetical protein; K08834 myosin III [EC:2.7.11.1] (A)	[Z]	Cytoskeleton	Myosin head (motor domain)	--	PREDICTED: uncharacterized protein LOC106874956 [Octopus bimaculoides]	--
EVM0003287.1	--	K15100|1.27862e-07|nve:NEMVE_v1g237474|hypothetical protein; K15100 solute carrier family 25 (mitochondrial citrate transporter), member 1 (A)	[C]	Energy production and conversion	Mitochondrial carrier protein	--	predicted protein [Nematostella vectensis]	Strongylus vulgaris genome assembly S_vulgaris_Kentucky ,scaffold SVUK_scaffold0001025
EVM0000802.1	--	K13783|1.32682e-68|dme:Dmel_CG10069|MFS16; Major Facilitator Superfamily Transporter 16; K13783 MFS transporter, OPA family, solute carrier family 37 (glycerol-3-phosphate transporter), member 1/2 (A)	[G]	Carbohydrate transport and metabolism	Major Facilitator Superfamily	Sugar phosphate exchanger 2 GN=slc37a2 OS=Danio rerio (Zebrafish) PE=2 SV=1	Sugar phosphate exchanger 2 [Thelohanellus kitauei]	PREDICTED: Hydra magnipapillata sugar phosphate exchanger 2-like (LOC100207659), mRNA
EVM0001756.1	Cellular Component: intracellular (GO:0005622);;	K02893|5.44448e-36|cge:100767286|60S ribosomal protein L23a; K02893 large subunit ribosomal protein L23Ae (A)	[J]	Translation, ribosomal structure and biogenesis	Ribosomal protein L23	--	60S ribosomal protein L23a [Thelohanellus kitauei]	--
EVM0005060.1	--	--	--	--	--	--	predicted protein [Nematostella vectensis]	--
EVM0004928.1	--	K12604|3.52321e-73|tad:TRIADDRAFT_23606|hypothetical protein; K12604 CCR4-NOT transcription complex subunit 1 (A)	[K]	Transcription	CCR4-Not complex component, Not1	CCR4-NOT transcription complex subunit 1 GN=cnot1 OS=Xenopus tropicalis (Western clawed frog) PE=2 SV=1	hypothetical protein TRIADDRAFT_23606 [Trichoplax adhaerens]	--
EVM0009301.1	--	K14768|2.01932e-125|nve:NEMVE_v1g118309|hypothetical protein; K14768 U3 small nucleolar RNA-associated protein 7 (A)	[A]	RNA processing and modification	BING4CT (NUC141) domain	Katanin p80 WD40 repeat-containing subunit B1 {ECO:0000255|HAMAP-Rule:MF_03022} OS=Gallus gallus (Chicken) PE=2 SV=2	hypothetical protein CAPTEDRAFT_182026 [Capitella teleta]	Ascaris lumbricoides genome assembly A_lumbricoides_Ecuador_v1_5_4 ,scaffold ALUE_scaffold0000077
EVM0007468.1	Molecular Function: ATP binding (GO:0005524);; Cellular Component: cytoplasm (GO:0005737);; Cellular Component: cytoskeleton (GO:0005856);;	K05692|0|tsp:Tsp_00055|actin-5C; K05692 actin beta/gamma 1 (A)	[Z]	Cytoskeleton	Actin	Actin, cytoplasmic 1, N-terminally processed GN=actb OS=Xenopus tropicalis (Western clawed frog) PE=2 SV=1	cytoplasmic actin [Dreissena polymorpha]	Lottia gigantea hypothetical protein mRNA
EVM0012302.1	--	K06676|5.39903e-39|xla:380142|brrn1; barren homolog (Drosophila); K06676 condensin complex subunit 2 (A)	[BD]	--	Condensin complex subunit 2	Condensin complex subunit 2 GN=ncaph OS=Xenopus laevis (African clawed frog) PE=1 SV=1	Condensin complex subunit 2 [Thelohanellus kitauei]	PREDICTED: Strongylocentrotus purpuratus condensin complex subunit 2-like (LOC580357), mRNA
EVM0012053.1	--	K12301|3.57836e-50|lgi:LOTGIDRAFT_167964|hypothetical protein; K12301 MFS transporter, ACS family, solute carrier family 17 (sodium-dependent inorganic phosphate cotransporter), member 5 (A)	[G]	Carbohydrate transport and metabolism	Major Facilitator Superfamily	Vesicular glutamate transporter 1 GN=slc17a7 OS=Xenopus tropicalis (Western clawed frog) PE=2 SV=1	putative transporter [Thelohanellus kitauei]	--
EVM0000386.1	--	K02962|1.47478e-43|cmk:103188199|rps17; ribosomal protein S17; K02962 small subunit ribosomal protein S17e (A)	[J]	Translation, ribosomal structure and biogenesis	Ribosomal S17	40S ribosomal protein S17 GN=RPS17 OS=Coturnix coturnix japonica (Japanese quail) PE=2 SV=3	40S ribosomal protein S17 [Thelohanellus kitauei]	Maconellicoccus hirsutus clone WHMH3345 putative ribosomal protein S17e mRNA, complete cds
EVM0000904.1	Cellular Component: mitochondrion (GO:0005739);; Molecular Function: oxidoreductase activity, acting on CH-OH group of donors (GO:0016614);; Biological Process: cellular metabolic process (GO:0044237);; Biological Process: primary metabolic process (GO:0044238);; Biological Process: single-organism metabolic process (GO:0044710);; Biological Process: organic substance metabolic process (GO:007170…	K00025|2.99032e-89|xla:398872|mdh1, mdh-s, mdha, mor2; malate dehydrogenase 1, NAD (soluble) (EC:1.1.1.37); K00025 malate dehydrogenase [EC:1.1.1.37] (A)	[C]	Energy production and conversion	lactate/malate dehydrogenase, alpha/beta C-terminal domain	Malate dehydrogenase, cytoplasmic GN=mdh1 OS=Xenopus laevis (African clawed frog) PE=2 SV=1	malate cytoplasmic [Ascaris suum]	--
EVM0002936.1	--	--	[S]	Function unknown	Cysteine-rich secretory protein family	Chromosome transmission fidelity protein 18 homolog GN=chtf18 OS=Xenopus laevis (African clawed frog) PE=2 SV=1	PREDICTED: golgi-associated plant pathogenesis-related protein 1-like [Hydra vulgaris]	--
EVM0010478.1	--	K11348|2.78887e-80|fab:101810487|BRPF1; bromodomain and PHD finger containing, 1; K11348 bromodomain and PHD finger-containing protein 1 (A)	[R]	General function prediction only	PHD-zinc-finger like domain	Protein Jade-1 GN=jade1 OS=Danio rerio (Zebrafish) PE=2 SV=1	PREDICTED: peregrin [Halyomorpha halys]	PREDICTED: Apis dorsata peregrin-like (LOC102679931), mRNA
EVM0008419.1	--	--	--	--	MULE transposase domain	--	hypothetical protein RF11_06850 [Thelohanellus kitauei]	--
EVM0006143.1	--	--	--	--	--	--	hypothetical protein RF11_16157 [Thelohanellus kitauei]	--
EVM0012282.1	Biological Process: single-organism process (GO:0044699);;	--	[TW]	--	Human growth factor-like EGF	Teneurin-3 GN=tenm3 OS=Danio rerio (Zebrafish) PE=2 SV=1	hypothetical protein BRAFLDRAFT_84589 [Branchiostoma floridae]	--
EVM0008936.1	--	K14832|2.39258e-18|tad:TRIADDRAFT_59767|hypothetical protein; K14832 ribosome biogenesis protein MAK21 (A)	[JK]	--	CBF/Mak21 family	--	hypothetical protein RF11_07844 [Thelohanellus kitauei]	--
EVM0006465.1	--	K12385|0|tup:102501315|NPC1; Niemann-Pick disease, type C1; K12385 Niemann-Pick C1 protein (A)	[I]	Lipid transport and metabolism	Patched family	Protein patched homolog 1 GN=PTCH1 OS=Gallus gallus (Chicken) PE=1 SV=1	Niemann-Pick C1 protein [Thelohanellus kitauei]	Strongyloides stercoralis genome assembly S_stercoralis_PV0001 ,scaffold SSTP_contig0000001
EVM0004205.1	--	--	[R]	General function prediction only	7 transmembrane receptor (rhodopsin family)	High-affinity lysophosphatidic acid receptor OS=Xenopus laevis (African clawed frog) PE=2 SV=1	hypothetical protein RF11_14685 [Thelohanellus kitauei]	--
EVM0007154.1	--	K03953|3.55484e-43|cmk:103185570|ndufa9; NADH dehydrogenase (ubiquinone) 1 alpha subcomplex, 9, 39kDa; K03953 NADH dehydrogenase (ubiquinone) 1 alpha subcomplex subunit 9 (A)	[C]	Energy production and conversion	RmlD substrate binding domain	--	NADH dehydrogenase [ubiquinone] 1 alpha subcomplex subunit 9, mitochondrial [Thelohanellus kitauei]	--
EVM0009882.1	--	--	--	--	Ubiquitin family	--	--	--
EVM0010801.1	--	--	--	--	Mitochondrial ribosomal protein L37	--	hypothetical protein RF11_11373 [Thelohanellus kitauei]	--
EVM0007952.1	--	K07512|6.68787e-36|nvi:100119843|probable trans-2-enoyl-CoA reductase, mitochondrial; K07512 mitochondrial trans-2-enoyl-CoA reductase [EC:1.3.1.38] (A)	[KC]	--	--	Trans-2-enoyl-CoA reductase, mitochondrial (Precursor) GN=mecr OS=Danio rerio (Zebrafish) PE=2 SV=2	Trans-2-enoyl-CoA reductase, mitochondrial [Thelohanellus kitauei]	--
EVM0009881.3	--	K14312|2.28106e-20|tca:657709|nuclear pore complex protein Nup155; K14312 nuclear pore complex protein Nup155 (A)	[YU]	--	--	--	Nuclear pore complex protein Nup155 [Thelohanellus kitauei]	Echinostoma caproni genome assembly E_caproni_Egypt ,scaffold ECPE_scaffold0021670
EVM0005374.1	--	--	--	--	--	--	PREDICTED: tigger transposable element-derived protein 1-like [Parasteatoda tepidariorum]	--
EVM0002239.1	--	K09554|2.83375e-102|lcm:102346940|CDC37; cell division cycle 37; K09554 cell division cycle protein 37 (A)	[D]	Cell cycle control, cell division, chromosome partitioning	Cdc37 Hsp90 binding domain	Hsp90 co-chaperone Cdc37 GN=cdc37 OS=Tetraodon fluviatilis (Green pufferfish) PE=3 SV=1	PREDICTED: hsp90 co-chaperone Cdc37 [Ciona intestinalis]	Trichobilharzia regenti genome assembly T_regenti_v1_0_4 ,scaffold TRE_scaffold0013402
EVM0008780.1	--	--	--	--	Reprolysin (M12B) family zinc metalloprotease	--	--	--
EVM0003522.1	--	--	--	--	--	--	hypothetical protein RF11_01275 [Thelohanellus kitauei]	--
EVM0003023.1	--	K00809|1.40491e-105|xla:431985|dhps; deoxyhypusine synthase (EC:2.5.1.46); K00809 deoxyhypusine synthase [EC:2.5.1.46] (A)	[O]	Posttranslational modification, protein turnover, chaperones	Deoxyhypusine synthase	--	Deoxyhypusine synthase [Thelohanellus kitauei]	PREDICTED: Solenopsis invicta probable deoxyhypusine synthase (LOC105201636), mRNA
EVM0010183.1	Biological Process: establishment of imaginal disc-derived wing hair orientation (GO:0001737);; Molecular Function: GTP binding (GO:0005525);; Cellular Component: plasma membrane (GO:0005886);; Biological Process: ventral cord development (GO:0007419);; Biological Process: asymmetric cell division (GO:0008356);; Biological Process: Wnt signaling pathway (GO:0016055);; Biological Process: septate …	K04534|4.99168e-94|tca:655023|guanine nucleotide-binding protein G(o) subunit alpha; K04534 guanine nucleotide-binding protein G(o) subunit alpha (A)	[DT]	--	G-protein alpha subunit	Guanine nucleotide-binding protein G(o) subunit alpha GN=gna0 OS=Xenopus laevis (African clawed frog) PE=2 SV=5	G protein alpha o subunit [Thelohanellus kitauei]	Platynereis dumerilii Gi-alpha subunit mRNA, complete cds
EVM0005824.1	--	K08818|3.80101e-168|hmg:100213084|cyclin-dependent kinase 11B-like; K08818 cell division cycle 2-like [EC:2.7.11.22] (A)	[R]	General function prediction only	Protein kinase domain	Cyclin-dependent kinase 2 GN=cdk2 OS=Carassius auratus (Goldfish) PE=2 SV=1	Cyclin-dependent kinase 11B [Thelohanellus kitauei]	Rhipicephalus microplus cyclin-dependent kinase 11 mRNA, partial cds
EVM0007627.1	--	--	--	--	--	--	--	Schistosoma mattheei genome assembly S_mattheei_Denwood ,scaffold SMTD_scaffold0000109
EVM0006363.1	--	--	--	--	Domain of unknown function (DUF4078)	Coiled-coil domain-containing protein 174 GN=CCDC174 OS=Gallus gallus (Chicken) PE=2 SV=1	Coiled-coil domain-containing protein 174 [Thelohanellus kitauei]	PREDICTED: Diaphorina citri coiled-coil domain-containing protein 174 (LOC103511498), mRNA
EVM0005868.1	--	--	[R]	General function prediction only	Leucine Rich repeats (2 copies)	Leucine-rich repeat-containing protein 57 GN=lrrc57 OS=Danio rerio (Zebrafish) PE=2 SV=1	PREDICTED: leucine-rich repeat-containing protein 57 [Cimex lectularius]	--
EVM0007510.1	--	K08775|3.06035e-23|asn:102383360|BRCA2; breast cancer 2, early onset; K08775 breast cancer 2 susceptibility protein (A)	[L]	Replication, recombination and repair	BRCA2, oligonucleotide/oligosaccharide-binding, domain 1	--	hypothetical protein YQE_01846, partial [Dendroctonus ponderosae]	--
EVM0002470.1	--	K00787|2.81687e-54|shr:100931055|FDPS; farnesyl diphosphate synthase; K00787 farnesyl diphosphate synthase [EC:2.5.1.1 2.5.1.10] (A)	[H]	Coenzyme transport and metabolism	Polyprenyl synthetase	Farnesyl pyrophosphate synthase GN=FDPS OS=Gallus gallus (Chicken) PE=1 SV=2	Farnesyl pyrophosphate synthase [Thelohanellus kitauei]	PREDICTED: Nasonia vitripennis farnesyl pyrophosphate synthase (LOC100120871), mRNA
EVM0005242.1	--	--	[S]	Function unknown	Human growth factor-like EGF	Teneurin-3 GN=tenm3 OS=Danio rerio (Zebrafish) PE=2 SV=1	Teneurin-3 [Daphnia magna]	--
EVM0011277.1	--	--	[TW]	--	Human growth factor-like EGF	Teneurin-3 GN=tenm3 OS=Danio rerio (Zebrafish) PE=2 SV=1	Teneurin-m-like Protein [Tribolium castaneum]	--
EVM0000451.1	--	--	--	--	--	--	hypothetical protein RF11_06483 [Thelohanellus kitauei]	--
EVM0003758.1	--	--	--	--	Acetyltransferase (GNAT) domain	N-alpha-acetyltransferase 40 GN=naa40 OS=Danio rerio (Zebrafish) PE=2 SV=1	hypothetical protein RF11_07022 [Thelohanellus kitauei]	--
EVM0001084.1	--	--	--	--	--	Vacuolar protein sorting-associated protein 53 homolog GN=VPS53 OS=Gallus gallus (Chicken) PE=2 SV=1	Vacuolar protein sorting-associated protein 53 [Thelohanellus kitauei]	--
EVM0003297.1	--	--	--	--	--	--	Major centromere autoantigen B, partial [Stegodyphus mimosarum]	--
EVM0005698.1	--	--	[M]	Cell wall/membrane/envelope biogenesis	C2 domain	Otoferlin GN=otof OS=Danio rerio (Zebrafish) PE=3 SV=1	Fer-1-like protein 6 [Thelohanellus kitauei]	--
EVM0001335.1	--	K05643|1.6558e-34|lgi:LOTGIDRAFT_221435|hypothetical protein; K05643 ATP-binding cassette, subfamily A (ABC1), member 3 (A)	[IR]	--	ABC transporter	--	ATP-binding cassette sub-family A member 3, partial [Bactrocera dorsalis]	--
EVM0000030.1	--	--	--	--	Retroviral aspartyl protease	--	Retrovirus-related Pol polyprotein from transposon gypsy [Thelohanellus kitauei]	--
EVM0003935.1	--	--	--	--	Domain of unknown function (DUF4371)	--	PREDICTED: general transcription factor II-I repeat domain-containing protein 2-like, partial [Megachile rotundata]	PREDICTED: Hydra magnipapillata uncharacterized LOC101235073 (LOC101235073), mRNA
EVM0004090.1	--	--	[T]	Signal transduction mechanisms	RhoGAP domain	Rho GTPase-activating protein 32 GN=arhgap32 OS=Xenopus laevis (African clawed frog) PE=2 SV=1	PREDICTED: rho GTPase-activating protein 44-like isoform X2 [Hydra vulgaris]	--
EVM0009104.1	--	--	--	--	--	--	hypothetical protein RF11_13342 [Thelohanellus kitauei]	--
EVM0005350.1	--	--	[T]	Signal transduction mechanisms	EGF-like domain	Notch 1 intracellular domain (Precursor) GN=notch1a OS=Danio rerio (Zebrafish) PE=2 SV=1	von Willebrand factor D and EGF domain-containing protein [Thelohanellus kitauei]	--
EVM0007308.1	--	K18405|3.68735e-09|bfo:BRAFLDRAFT_72207|hypothetical protein; K18405 tudor domain-containing protein 1/4/6/7 (A)	[T]	Signal transduction mechanisms	Tudor domain	--	Tudor domain-containing protein 1 [Thelohanellus kitauei]	--
EVM0010665.1	--	K03239|3.39741e-78|nve:NEMVE_v1g246207|hypothetical protein; K03239 translation initiation factor eIF-2B subunit alpha (A)	[J]	Translation, ribosomal structure and biogenesis	Initiation factor 2 subunit family	Translation initiation factor eIF-2B subunit beta GN=eif2b2 OS=Takifugu rubripes (Japanese pufferfish) PE=3 SV=1	Translation initiation factor eIF-2B subunit alpha [Thelohanellus kitauei]	Anisakis simplex genome assembly A_simplex ,scaffold ASIM_scaffold0007132
EVM0007287.1	--	K01613|1.39272e-27|lcm:102352075|PISD; phosphatidylserine decarboxylase; K01613 phosphatidylserine decarboxylase [EC:4.1.1.65] (A)	[I]	Lipid transport and metabolism	Phosphatidylserine decarboxylase	--	Phosphatidylserine decarboxylase proenzyme [Thelohanellus kitauei]	--
EVM0007173.1	--	--	[TU]	--	Cytoskeletal-regulatory complex EF hand	Intersectin-1 GN=itsn1 OS=Xenopus laevis (African clawed frog) PE=1 SV=1	Intersectin-1 [Thelohanellus kitauei]	--
EVM0007740.1	--	K02599|6.44792e-45|lgi:LOTGIDRAFT_238278|hypothetical protein; K02599 Notch (A)	[TW]	--	EGF-like domain	Notch 1 intracellular domain (Precursor) GN=notch1 OS=Xenopus tropicalis (Western clawed frog) PE=1 SV=2	unnamed protein product [Oikopleura dioica]	--
EVM0005785.1	Biological Process: single-organism developmental process (GO:0044767);; Biological Process: animal organ development (GO:0048513);;	K10656|5.02904e-14|ngi:103737906|March8; membrane-associated ring finger (C3HC4) 8, E3 ubiquitin protein ligase; K10656 E3 ubiquitin-protein ligase MARCH1/8 [EC:6.3.2.19] (A)	[A]	RNA processing and modification	RING-variant domain	E3 ubiquitin-protein ligase MARCH8 GN=march8 OS=Xenopus laevis (African clawed frog) PE=2 SV=2	E3 ubiquitin-protein ligase MARCH2 [Thelohanellus kitauei]	--
EVM0006562.1	--	K17095|5.56539e-08|aqu:100638289|annexin A7-like; K17095 annexin A7/11 (A)	[U]	Intracellular trafficking, secretion, and vesicular transport	Annexin	Annexin A6 GN=ANXA6 OS=Gallus gallus (Chicken) PE=2 SV=1	annexin A11 [Clonorchis sinensis]	--
EVM0009508.1	--	--	--	--	Domain of unknown function (DUF4371)	--	PREDICTED: general transcription factor II-I repeat domain-containing protein 2-like [Hydra vulgaris]	PREDICTED: Hydra magnipapillata general transcription factor II-I repeat domain-containing protein 2-like (LOC101240477), partial mRNA
EVM0003440.1	--	--	[O]	Posttranslational modification, protein turnover, chaperones	Peptidase M16 inactive domain	Presequence protease, mitochondrial (Precursor) GN=pitrm1 OS=Xenopus laevis (African clawed frog) PE=2 SV=1	Protein HypA [Thelohanellus kitauei]	--
EVM0011677.1	Cellular Component: intracellular (GO:0005622);;	K02891|2.88985e-35|aga:AgaP_AGAP005046|AGAP005046-PB; K02891 large subunit ribosomal protein L22e (A)	[J]	Translation, ribosomal structure and biogenesis	Ribosomal L22e protein family	60S ribosomal protein L22 (Fragment) GN=rpl22 OS=Gadus morhua (Atlantic cod) PE=2 SV=2	AGAP005046-PB-like protein [Anopheles sinensis]	Brugia pahangi genome assembly B_pahangi_Glasgow ,scaffold BPAG_scaffold0000422
EVM0000059.1	Biological Process: ion transport (GO:0006811);; Cellular Component: membrane part (GO:0044425);;	K02155|2.50952e-32|loa:LOAG_01759|vacuolar ATP synthase proteolipid subunit 1; K02155 V-type H+-transporting ATPase 16kDa proteolipid subunit (A)	[C]	Energy production and conversion	ATP synthase subunit C	V-type proton ATPase 16 kDa proteolipid subunit OS=Torpedo marmorata (Marbled electric ray) PE=1 SV=1	V-type proton ATPase proteolipid subunit 1 [Loa loa]	--
EVM0001256.1	--	--	[R]	General function prediction only	Integrase core domain	--	Transposon Tf2-6 polyprotein [Thelohanellus kitauei]	Trichobilharzia regenti genome assembly T_regenti_v1_0_4 ,scaffold TRE_scaffold0043226
EVM0008231.1	--	K09667|0|nve:NEMVE_v1g239520|hypothetical protein; K09667 protein O-GlcNAc transferase [EC:2.4.1.255] (A)	[GOT]	--	Glycosyl transferase family 41	Transmembrane and TPR repeat-containing protein 2 GN=tmtc2 OS=Xenopus laevis (African clawed frog) PE=2 SV=1	UDP-N-acetylglucosamine--peptide N-acetylglucosaminyltransferase subunit [Thelohanellus kitauei]	Strongyloides ratti genome assembly S_ratti_ED321 ,chromosome : 1
EVM0006184.1	--	K18932|1.64946e-45|pss:102456992|ZDHHC8; zinc finger, DHHC-type containing 8; K18932 palmitoyltransferase [EC:2.3.1.225] (A)	[R]	General function prediction only	DHHC palmitoyltransferase	Palmitoyltransferase ZDHHC15 GN=zdhhc15 OS=Xenopus laevis (African clawed frog) PE=2 SV=1	hypothetical protein CAPTEDRAFT_173048 [Capitella teleta]	Schistosoma japonicum SJCHGC07362 protein mRNA, partial cds
EVM0007322.1	--	K11188|4.61744e-47|bmor:692792|glutathione peroxidase; K11188 peroxiredoxin 6, 1-Cys peroxiredoxin [EC:1.11.1.7 1.11.1.15 3.1.1.-] (A)	[O]	Posttranslational modification, protein turnover, chaperones	AhpC/TSA family	Peroxiredoxin-6 GN=PRDX6 OS=Gallus gallus (Chicken) PE=2 SV=3	Mitochondrial peroxiredoxin PRX1 [Thelohanellus kitauei]	PREDICTED: Hydra magnipapillata peroxiredoxin-6-like (LOC100205201), mRNA
EVM0007776.1	--	K06252|2.09763e-12|ngi:103734553|Tnc; tenascin C; K06252 tenascin (A)	[TW]	--	--	Tenascin-R (Precursor) GN=TNR OS=Gallus gallus (Chicken) PE=1 SV=1	von Willebrand factor D and EGF domain-containing protein [Thelohanellus kitauei]	--
EVM0000078.1	--	--	--	--	MULE transposase domain	--	hypothetical protein RF11_16082 [Thelohanellus kitauei]	--
EVM0010184.1	--	--	[T]	Signal transduction mechanisms	Low-density lipoprotein receptor domain class A	SCO-spondin (Precursor) GN=SSPO OS=Gallus gallus (Chicken) PE=2 SV=1	Low-density lipoprotein receptor-related protein [Thelohanellus kitauei]	Pediculus humanus corporis class A rhodopsin-like G-protein coupled receptor GPRgph, putative, mRNA
EVM0009779.1	--	K06883|4.05983e-72|spu:589687|GPN-loop GTPase 2-like; K06883 (A)	[R]	General function prediction only	Conserved hypothetical ATP binding protein	GPN-loop GTPase 2 {ECO:0000250|UniProtKB:Q9H9Y4} OS=Danio rerio (Zebrafish) PE=2 SV=1	GPN-loop GTPase 2 [Thelohanellus kitauei]	--
EVM0002365.1	--	--	[I]	Lipid transport and metabolism	Oxysterol-binding protein	--	Oxysterol-binding protein-related protein 3 [Thelohanellus kitauei]	--
EVM0000127.1	--	K11367|0|api:100162061|chromodomain-helicase-DNA-binding protein 1; K11367 chromodomain-helicase-DNA-binding protein 1 [EC:3.6.4.12] (A)	[K]	Transcription	SNF2 family N-terminal domain	Chromodomain-helicase-DNA-binding protein 1 GN=CHD1 OS=Gallus gallus (Chicken) PE=1 SV=1	Chromodomain-helicase-DNA-binding protein 2 [Thelohanellus kitauei]	Strongyloides papillosus genome assembly S_papillosus_LIN ,scaffold SPAL_scaffold0000001
EVM0007750.1	--	--	--	--	--	--	PREDICTED: jerky protein homolog-like [Cephus cinctus]	--
EVM0008061.1	Molecular Function: nucleotide binding (GO:0000166);; Molecular Function: RNA binding (GO:0003723);; Cellular Component: nucleus (GO:0005634);; Molecular Function: metal ion binding (GO:0046872);;	K12836|1.93708e-94|nve:NEMVE_v1g113937|hypothetical protein; K12836 splicing factor U2AF 35 kDa subunit (A)	[A]	RNA processing and modification	Zinc finger C-x8-C-x5-C-x3-H type (and similar)	--	predicted protein [Nematostella vectensis]	Nematostella vectensis predicted protein (NEMVEDRAFT_v1g113937) partial mRNA
EVM0005945.1	--	K11270|3.01044e-12|tad:TRIADDRAFT_55593|hypothetical protein; K11270 chromosome transmission fidelity protein 8 (A)	--	--	Ctf8	--	hypothetical protein TRIADDRAFT_55593 [Trichoplax adhaerens]	--
EVM0002791.1	--	--	--	--	--	--	--	Biomphalaria glabrata BAC clone BG_BBa-137L24 from chromosome unknown, complete sequence
EVM0000003.1	--	K10180|7.31648e-27|ola:101163256|T-box protein VegT-like; K10180 T-box protein 6 (A)	[K]	Transcription	T-box	T-box protein VegT-A GN=vegt-a OS=Xenopus laevis (African clawed frog) PE=1 SV=2	T-box transcription factor TBX15/18/22, partial [Nematostella vectensis]	--
EVM0008364.1	--	K02886|2.58462e-31|hmg:100200805|39S ribosomal protein L2, mitochondrial-like; K02886 large subunit ribosomal protein L2 (A)	[J]	Translation, ribosomal structure and biogenesis	Ribosomal Proteins L2, RNA binding domain	--	50S ribosomal protein L2 [Thelohanellus kitauei]	--
EVM0006643.1	--	--	[G]	Carbohydrate transport and metabolism	FGGY family of carbohydrate kinases, C-terminal domain	Putative glycerol kinase 5 GN=gk5 OS=Danio rerio (Zebrafish) PE=2 SV=1	putative glycerol kinase 5 [Thelohanellus kitauei]	--
EVM0012002.1	--	--	--	--	--	--	hypothetical protein RF11_08942 [Thelohanellus kitauei]	--
EVM0004389.1	--	--	--	--	Maf1 regulator	--	hypothetical protein RF11_07908 [Thelohanellus kitauei]	--
EVM0004619.1	--	K07819|1.32919e-16|bfo:BRAFLDRAFT_68931|hypothetical protein; K07819 beta-1,3-galactosyltransferase 1 [EC:2.4.1.-] (A)	[G]	Carbohydrate transport and metabolism	Galactosyltransferase	Lactosylceramide 1,3-N-acetyl-beta-D-glucosaminyltransferase B GN=b3gnt5-b OS=Xenopus laevis (African clawed frog) PE=2 SV=1	Beta-1,3-galactosyltransferase 1 [Thelohanellus kitauei]	--
EVM0008320.1	--	K01897|1.34088e-73|hro:HELRODRAFT_110176|hypothetical protein; K01897 long-chain acyl-CoA synthetase [EC:6.2.1.3] (A)	[I]	Lipid transport and metabolism	AMP-binding enzyme	Long-chain-fatty-acid--CoA ligase ACSBG2 GN=acsbg2 OS=Xenopus laevis (African clawed frog) PE=2 SV=1	Long chain acyl-CoA synthetase 8 [Thelohanellus kitauei]	--
EVM0003471.1	--	K07253|1.24777e-20|tsp:Tsp_06335|macrophage migration inhibitory factor; K07253 phenylpyruvate tautomerase [EC:5.3.2.1] (A)	[V]	Defense mechanisms	Macrophage migration inhibitory factor (MIF)	Macrophage migration inhibitory factor GN=MIF OS=Gallus gallus (Chicken) PE=3 SV=3	PREDICTED: macrophage migration inhibitory factor homolog [Bemisia tabaci]	--
EVM0008493.1	--	K08193|8.45071e-37|tca:656782|putative inorganic phosphate cotransporter; K08193 MFS transporter, ACS family, solute carrier family 17 (sodium-dependent inorganic phosphate cotransporter), other (A)	[G]	Carbohydrate transport and metabolism	Major Facilitator Superfamily	Vesicular glutamate transporter 1 GN=slc17a7 OS=Xenopus tropicalis (Western clawed frog) PE=2 SV=1	Vesicular glutamate transporter 2 [Thelohanellus kitauei]	--
EVM0001742.1	--	K11338|3.53173e-179|pbi:103055815|ruvB-like 2-like; K11338 RuvB-like protein 2 [EC:3.6.4.12] (A)	[K]	Transcription	TIP49 C-terminus	RuvB-like 2 GN=ruvbl2 OS=Xenopus laevis (African clawed frog) PE=2 SV=1	PREDICTED: ruvB-like 2 [Branchiostoma belcheri]	Plasmodium yoelii genome assembly PY17X01 ,chromosome : 11
EVM0006460.1	--	K08790|1.80882e-126|hmg:100204253|stk38l; serine/threonine kinase 38 like; K08790 serine/threonine kinase 38 [EC:2.7.11.1] (A)	[R]	General function prediction only	Protein kinase domain	Microtubule-associated serine/threonine-protein kinase 3 GN=mast3 OS=Xenopus laevis (African clawed frog) PE=2 SV=1	Serine/threonine-protein kinase 38-like protein [Thelohanellus kitauei]	PREDICTED: Hydra magnipapillata serine/threonine kinase 38 like (stk38l), mRNA
EVM0001362.1	--	K12618|1.67704e-124|cjc:100412678|XRN1; 5'-3' exoribonuclease 1; K12618 5'-3' exoribonuclease 1 [EC:3.1.13.-] (A)	[LD]	--	XRN 5'-3' exonuclease N-terminus	5&apos;-3&apos; exoribonuclease 2 GN=XRN2 OS=Gallus gallus (Chicken) PE=2 SV=1	5&apos;-3&apos; exoribonuclease 1 [Thelohanellus kitauei]	Parastrongyloides trichosuri genome assembly P_trichosuri_KNP ,scaffold PTRK_scaffold0000007
EVM0008868.1	--	K07376|3.78224e-89|hmg:100201371|prkg1; protein kinase, cGMP-dependent, type I; K07376 protein kinase, cGMP-dependent [EC:2.7.11.12] (A)	[T]	Signal transduction mechanisms	Protein kinase domain	Ribosomal protein S6 kinase 2 alpha GN=rps6ka OS=Xenopus laevis (African clawed frog) PE=1 SV=1	cGMP-dependent protein kinase 1 [Thelohanellus kitauei]	PREDICTED: Ceratitis capitata cGMP-dependent protein kinase, isozyme 2 forms cD4/T1/T3A/T3B-like (LOC101452607), transcript variant X6, mRNA
EVM0010778.1	--	--	--	--	EamA-like transporter family	--	WAT1-like protein [Thelohanellus kitauei]	--
EVM0004296.1	Biological Process: metabolic process (GO:0008152);; Molecular Function: oxidoreductase activity (GO:0016491);;	K00026|1.08944e-79|cin:100178529|malate dehydrogenase, mitochondrial-like; K00026 malate dehydrogenase [EC:1.1.1.37] (A)	[C]	Energy production and conversion	lactate/malate dehydrogenase, alpha/beta C-terminal domain	L-lactate dehydrogenase A chain GN=ldha OS=Squalus acanthias (Spiny dogfish) PE=1 SV=4	PREDICTED: malate dehydrogenase, mitochondrial [Eufriesea mexicana]	Fasciola hepatica genome assembly Fhepatica_v1 ,scaffold scaffold3175_old
EVM0003763.1	Molecular Function: ATP binding (GO:0005524);; Biological Process: response to stress (GO:0006950);; Molecular Function: 2-alkenal reductase [NAD(P)] activity (GO:0032440);; Biological Process: oxidation-reduction process (GO:0055114);;	K03283|0|xtr:100037899|hsp70, xhsp70; heat shock 70kDa protein; K03283 heat shock 70kDa protein 1/8 (A)	[O]	Posttranslational modification, protein turnover, chaperones	Hsp70 protein	Heat shock 70 kDa protein GN=hsp70 OS=Oncorhynchus tshawytscha (Chinook salmon) PE=2 SV=1	PREDICTED: heat shock 70 kDa protein cognate 4 isoform X1 [Eufriesea mexicana]	Tetranychus cinnabarinus heat shock protein 70-3 mRNA, complete cds
EVM0005306.1	--	--	[R]	General function prediction only	Ankyrin repeats (3 copies)	Serine/threonine-protein phosphatase 6 regulatory ankyrin repeat subunit C GN=ANKRD52 OS=Gallus gallus (Chicken) PE=2 SV=1	Palmitoyltransferase akr1 [Thelohanellus kitauei]	--
EVM0009872.1	--	--	--	--	--	--	hypothetical protein RF11_12494 [Thelohanellus kitauei]	--
EVM0001342.1	--	--	--	--	Exocyst complex component Sec3	--	Exocyst complex component 1 [Thelohanellus kitauei]	--
EVM0008319.1	--	--	[T]	Signal transduction mechanisms	CS domain	Nuclear migration protein nudC GN=NUDC OS=Gallus gallus (Chicken) PE=2 SV=1	hypothetical protein RvY_01499 [Ramazzottius varieornatus]	Strongyloides ratti genome assembly S_ratti_ED321 ,chromosome : 2
EVM0003682.1	--	K10415|1.79606e-37|api:100159633|cytoplasmic dynein 1 intermediate chain; K10415 dynein intermediate chain, cytosolic (A)	[Z]	Cytoskeleton	WD domain, G-beta repeat	--	PREDICTED: cytoplasmic dynein 1 intermediate chain isoform X8 [Acyrthosiphon pisum]	--
EVM0009866.1	--	K02995|5.44553e-85|nve:NEMVE_v1g195152|hypothetical protein; K02995 small subunit ribosomal protein S8e (A)	[J]	Translation, ribosomal structure and biogenesis	Ribosomal protein S8e	40S ribosomal protein S8 GN=rps8 OS=Xenopus laevis (African clawed frog) PE=2 SV=3	40S ribosomal protein S8 [Sycon ciliatum]	PREDICTED: Hydra magnipapillata 40S ribosomal protein S8-like, transcript variant 2 (LOC100204649), mRNA
EVM0007814.1	Molecular Function: catalytic activity (GO:0003824);;	K00616|7.93732e-104|lcm:102345743|TALDO1; transaldolase 1; K00616 transaldolase [EC:2.2.1.2] (A)	[G]	Carbohydrate transport and metabolism	Transaldolase	--	PREDICTED: transaldolase-like [Hydra vulgaris]	PREDICTED: Bactrocera cucurbitae probable transaldolase (LOC105213449), mRNA
EVM0007310.1	--	K11428|1.20833e-33|hmg:100201879|N-lysine methyltransferase SETD8-A-like; K11428 histone-lysine N-methyltransferase SETD8 [EC:2.1.1.43] (A)	[R]	General function prediction only	SET domain	N-lysine methyltransferase SETD8-A GN=setd8-a OS=Xenopus laevis (African clawed frog) PE=2 SV=1	N-lysine methyltransferase SETD8-A [Thelohanellus kitauei]	--
EVM0005063.1	--	--	--	--	--	--	--	Naegleria gruberi hypothetical protein, mRNA
EVM0011412.1	--	--	--	--	--	--	hypothetical protein RF11_11459 [Thelohanellus kitauei]	--
EVM0008021.1	--	--	[T]	Signal transduction mechanisms	Low-density lipoprotein receptor domain class A	Very low-density lipoprotein receptor (Precursor) GN=VLDLR OS=Gallus gallus (Chicken) PE=1 SV=1	Low-density lipoprotein receptor-related protein 2 [Thelohanellus kitauei]	--
EVM0007920.1	--	K14764|2.80662e-42|lcm:102363582|SHQ1; SHQ1, H/ACA ribonucleoprotein assembly factor; K14764 protein SHQ1 (A)	[S]	Function unknown	SHQ1 protein	Protein SHQ1 homolog GN=shq1 OS=Xenopus tropicalis (Western clawed frog) PE=2 SV=1	hypothetical protein DAPPUDRAFT_303683 [Daphnia pulex]	--
EVM0007327.1	--	K06233|1.18344e-51|phd:102342507|LRP2; low density lipoprotein receptor-related protein 2; K06233 low density lipoprotein-related protein 2 (A)	[T]	Signal transduction mechanisms	Low-density lipoprotein receptor domain class A	Sortilin-related receptor (Fragment) GN=SORL1 OS=Gallus gallus (Chicken) PE=2 SV=1	Sortilin-related receptor [Thelohanellus kitauei]	--
EVM0009417.1	--	K01101|2.26181e-35|tsp:Tsp_11085|putative phosphoglycolate/pyridoxal phosphate phosphatase family protein; K01101 4-nitrophenyl phosphatase [EC:3.1.3.41] (A)	[P]	Inorganic ion transport and metabolism	HAD-hyrolase-like	Phosphoglycolate phosphatase GN=PGP OS=Gallus gallus (Chicken) PE=2 SV=1	Pyridoxal phosphate phosphatase [Thelohanellus kitauei]	--
EVM0009874.1	Molecular Function: nucleotide binding (GO:0000166);; Molecular Function: aminoacyl-tRNA ligase activity (GO:0004812);; Biological Process: tRNA aminoacylation for protein translation (GO:0006418);;	K01889|1.27227e-148|nve:NEMVE_v1g172762|hypothetical protein; K01889 phenylalanyl-tRNA synthetase alpha chain [EC:6.1.1.20] (A)	[J]	Translation, ribosomal structure and biogenesis	tRNA synthetases class II core domain (F)	Phenylalanine--tRNA ligase alpha subunit B GN=farsa-b OS=Xenopus laevis (African clawed frog) PE=2 SV=1	Phenylalanine--tRNA ligase alpha subunit [Exaiptasia pallida]	PREDICTED: Apis mellifera phenylalanyl-tRNA synthetase alpha chain-like protein (LOC552768), transcript variant X3, mRNA
EVM0012034.1	--	K03362|1.20683e-11|bmor:101738795|F-box/WD repeat-containing protein 1A-like; K03362 F-box and WD-40 domain protein 1/11 (A)	[S]	Function unknown	WD domain, G-beta repeat	Beta-TrCP GN=fbxw1 OS=Xenopus laevis (African clawed frog) PE=2 SV=1	F-box/WD repeat-containing protein 11 [Thelohanellus kitauei]	--
EVM0012350.1	--	--	--	--	--	--	hypothetical protein RF11_06118 [Thelohanellus kitauei]	--
EVM0007739.1	--	K09453|3.4716e-09|tad:TRIADDRAFT_52276|hypothetical protein; K09453 snRNA-activating protein complex subunit 4 (A)	[K]	Transcription	Myb-like DNA-binding domain	--	hypothetical protein RF11_13667 [Thelohanellus kitauei]	--
EVM0011651.1	--	K18669|2.62282e-57|xma:102230234|dual specificity tyrosine-phosphorylation-regulated kinase 4-like; K18669 dual specificity tyrosine-phosphorylation-regulated kinase 2/3/4 [EC:2.7.12.1] (A)	[R]	General function prediction only	Protein kinase domain	Dual specificity tyrosine-phosphorylation-regulated kinase 1A OS=Xenopus tropicalis (Western clawed frog) PE=2 SV=1	Dual specificity tyrosine-phosphorylation-regulated kinase 4 [Thelohanellus kitauei]	Trichoplax adhaerens hypothetical protein, mRNA
EVM0003263.1	--	--	--	--	CENP-B N-terminal DNA-binding domain	--	PREDICTED: tigger transposable element-derived protein 6-like [Acyrthosiphon pisum]	--
EVM0004925.1	--	K02149|4.79002e-41|mdo:100023064|ATP6V1D; ATPase, H+ transporting, lysosomal 34kDa, V1 subunit D; K02149 V-type H+-transporting ATPase subunit D (A)	[C]	Energy production and conversion	ATP synthase subunit D	--	V-type proton ATPase subunit D [Thelohanellus kitauei]	Soboliphyme baturini genome assembly S_baturini_Dall_Island ,scaffold SBAD_scaffold0003194
EVM0011616.1	--	--	[BD]	--	Tc5 transposase DNA-binding domain	--	putative tigger transposable element [Amblyomma aureolatum]	--
EVM0010388.1	--	--	--	--	--	--	hypothetical protein RF11_04396 [Thelohanellus kitauei]	--
EVM0001537.1	--	K17095|1.15257e-46|api:100161096|annexin B9-like; K17095 annexin A7/11 (A)	[U]	Intracellular trafficking, secretion, and vesicular transport	Annexin	Annexin A7 GN=anxa7 OS=Xenopus laevis (African clawed frog) PE=2 SV=1	putative annexin, partial [Amblyomma aureolatum]	Trichomonas vaginalis G3 hypothetical protein (TVAG_000170) partial mRNA
EVM0001704.1	--	--	--	--	Rdx family	--	--	--
EVM0003079.1	--	K03363|8.88613e-97|hmg:100213570|cell division cycle protein 20 homolog; K03363 cell division cycle 20, cofactor of APC complex (A)	[DO]	--	WD domain, G-beta repeat	WD repeat-containing protein 61 GN=wdr61 OS=Danio rerio (Zebrafish) PE=2 SV=1	Cell division cycle protein 20 [Thelohanellus kitauei]	--
EVM0010044.1	--	K05643|3.774e-49|phd:102315123|ATP-binding cassette sub-family A member 3-like; K05643 ATP-binding cassette, subfamily A (ABC1), member 3 (A)	[IR]	--	ABC transporter	ATP-binding cassette sub-family B member 6, mitochondrial GN=abcb6 OS=Xenopus tropicalis (Western clawed frog) PE=2 SV=1	ATP-binding cassette sub-family A member 3 [Papilio xuthus]	Schistosoma mattheei genome assembly S_mattheei_Denwood ,scaffold SMTD_scaffold0004080
EVM0005234.1	--	--	--	--	--	--	hypothetical protein RF11_00770 [Thelohanellus kitauei]	--
EVM0000537.1	--	K08271|3.32283e-23|umr:103665631|STRADA; STE20-related kinase adaptor alpha; K08271 STE20-related kinase adapter protein alpha (A)	[T]	Signal transduction mechanisms	Protein kinase domain	STE20-related kinase adapter protein alpha GN=STRADA OS=Gallus gallus (Chicken) PE=2 SV=1	STE20-related kinase adapter protein alpha [Thelohanellus kitauei]	--
EVM0002252.1	--	K13711|6.56247e-101|ola:101169092|phosphatidylinositol 4-kinase type 2-alpha-like; K13711 phosphatidylinositol 4-kinase type 2 [EC:2.7.1.67] (A)	[T]	Signal transduction mechanisms	Phosphatidylinositol 3- and 4-kinase	Phosphatidylinositol 4-kinase type 2-alpha GN=pi4k2a OS=Danio rerio (Zebrafish) PE=2 SV=1	Phosphatidylinositol 4-kinase type 2-alpha [Thelohanellus kitauei]	PREDICTED: Apis dorsata uncharacterized LOC102674010 (LOC102674010), mRNA
EVM0007536.1	--	--	--	--	--	--	Vacuolar protein sorting/targeting protein 10 [Thelohanellus kitauei]	--
EVM0007208.1	Biological Process: single-organism process (GO:0044699);;	--	[TW]	--	Human growth factor-like EGF	Teneurin C-terminal-associated peptide GN=TENM1 OS=Gallus gallus (Chicken) PE=1 SV=1	Neurogenic locus notch protein 3 [Thelohanellus kitauei]	--
EVM0003898.1	--	K00275|5.2797e-41|ola:101154985|pyridoxine-5'-phosphate oxidase-like; K00275 pyridoxamine 5'-phosphate oxidase [EC:1.4.3.5] (A)	[H]	Coenzyme transport and metabolism	Pyridoxamine 5'-phosphate oxidase	--	Pyridoxine/pyridoxamine 5&apos;-phosphate oxidase [Thelohanellus kitauei]	Bombyx mori mRNA, clone: fphe18O10
EVM0002628.1	--	--	--	--	Transposase IS4	--	PREDICTED: piggyBac transposable element-derived protein 4-like [Acropora digitifera]	--
EVM0004009.1	--	K03011|4.09998e-68|isc:IscW_ISCW023353|RNA polymerase II, subunit POLR2C/RPB3, putative; K03011 DNA-directed RNA polymerase II subunit RPB3 (A)	[K]	Transcription	RNA polymerase Rpb3/Rpb11 dimerisation domain	--	PREDICTED: DNA-directed RNA polymerase II subunit RPB3-like isoform X1 [Lingula anatina]	Syphacia muris genome assembly S_muris_Valencia ,scaffold SMUV_scaffold0000069
EVM0011516.1	--	K18643|7.18243e-23|bmor:101735329|katanin p80 WD40 repeat-containing subunit B1-like; K18643 katanin p80 WD40 repeat-containing subunit B1 (A)	[D]	Cell cycle control, cell division, chromosome partitioning	WD domain, G-beta repeat	Katanin p80 WD40 repeat-containing subunit B1 {ECO:0000255|HAMAP-Rule:MF_03022} OS=Gallus gallus (Chicken) PE=2 SV=2	PREDICTED: katanin p80 WD40 repeat-containing subunit B1-like [Plutella xylostella]	--
EVM0009381.1	--	--	[G]	Carbohydrate transport and metabolism	N-terminal region of glycosyl transferase group 7	--	predicted protein [Nematostella vectensis]	PREDICTED: Aplysia californica beta-N-acetyl-D-glucosaminide beta-1,4-N-acetylglucosaminyl-transferase-like (LOC101853610), partial mRNA
EVM0004689.1	--	--	[R]	General function prediction only	Integrase core domain	--	Transposon Ty3-I Gag-Pol polyprotein [Thelohanellus kitauei]	--
EVM0004080.1	Molecular Function: oxidoreductase activity (GO:0016491);;	K13279|4.48168e-47|bfo:BRAFLDRAFT_285158|hypothetical protein; K13279 peroxiredoxin 1 [EC:1.11.1.15] (A)	[O]	Posttranslational modification, protein turnover, chaperones	AhpC/TSA family	Peroxiredoxin OS=Cynops pyrrhogaster (Japanese common newt) PE=2 SV=1	cytosolic tryparedoxin peroxidase, trypanosomatid typical 2-Cys peroxiredoxin [Strigomonas culicis]	--
EVM0006704.1	--	K00432|2.80755e-38|spu:587759|glutathione peroxidase 1-like; K00432 glutathione peroxidase [EC:1.11.1.9] (A)	[O]	Posttranslational modification, protein turnover, chaperones	Glutathione peroxidase	Probable glutathione peroxidase 8 GN=gpx8 OS=Danio rerio (Zebrafish) PE=2 SV=1	Glutathione peroxidase [Thelohanellus kitauei]	--
EVM0007221.1	--	--	--	--	--	--	hypothetical protein RF11_11011 [Thelohanellus kitauei]	--
EVM0009054.1	--	K15078|1.14804e-38|aqu:100632889|structure-specific endonuclease subunit SLX1 homolog; K15078 structure-specific endonuclease subunit SLX1 [EC:3.6.1.-] (A)	[R]	General function prediction only	GIY-YIG catalytic domain	Structure-specific endonuclease subunit slx1 {ECO:0000255|HAMAP-Rule:MF_03100} GN=slx1a OS=Xenopus laevis (African clawed frog) PE=2 SV=1	Structure-specific endonuclease SLX1 [Caligus clemensi]	PREDICTED: Harpegnathos saltator structure-specific endonuclease subunit slx1 (LOC105184083), transcript variant X3, mRNA
EVM0006166.1	--	K09326|1.06588e-22|hmg:100209084|homeobox protein OTX2-B-like; K09326 homeobox protein OTX1 (A)	[K]	Transcription	Homeobox domain	Homeobox protein OTX1 B GN=otx1b OS=Danio rerio (Zebrafish) PE=2 SV=1	Homeobox protein OTX1 [Thelohanellus kitauei]	Nematostella vectensis Otx gene cluster, complete sequence
EVM0010053.1	--	--	[J]	Translation, ribosomal structure and biogenesis	SpoU rRNA Methylase family	rRNA methyltransferase 3A, mitochondrial {ECO:0000250|UniProtKB:Q9HC36} (Precursor) OS=Danio rerio (Zebrafish) PE=2 SV=1	RNA methyltransferase-like protein 1 [Papilio xuthus]	--
EVM0009474.1	--	K13207|1.21509e-42|xtr:549245|celf3, brunol1, cagh4, erda4, etr-1, etr1, tnrc4; CUGBP, Elav-like family member 3; K13207 CUG-BP- and ETR3-like factor (A)	[A]	RNA processing and modification	RNA recognition motif. (a.k.a. RRM, RBD, or RNP domain)	CUGBP Elav-like family member 3-A GN=tnrc4-a OS=Xenopus laevis (African clawed frog) PE=2 SV=2	RNA binding protein [Capsaspora owczarzaki ATCC 30864]	--
EVM0002797.1	--	K04354|1.55478e-97|aga:AgaP_AGAP004502|AGAP004502-PA; K04354 serine/threonine-protein phosphatase 2A regulatory subunit B (A)	[T]	Signal transduction mechanisms	WD domain, G-beta repeat	Serine/threonine-protein phosphatase 2A 55 kDa regulatory subunit B beta isoform GN=ppp2r2b OS=Xenopus laevis (African clawed frog) PE=2 SV=2	Serine/threonine-protein phosphatase 2A 55 kDa regulatory subunit B delta isoform [Thelohanellus kitauei]	Helobdella robusta hypothetical protein partial mRNA
EVM0002857.1	Biological Process: protein transport (GO:0015031);; Cellular Component: integral component of membrane (GO:0016021);;	K10956|0|tru:101061140|protein transport protein Sec61 subunit alpha-like 1-like; K10956 protein transport protein SEC61 subunit alpha (A)	[UO]	--	SecY translocase	Protein transport protein Sec61 subunit alpha-like 1 GN=sec61al1 OS=Danio rerio (Zebrafish) PE=2 SV=3	PREDICTED: LOW QUALITY PROTEIN: protein transport protein Sec61 subunit alpha isoform 2-like [Biomphalaria glabrata]	Acyrthosiphon pisum Sec61 alpha 1 subunit (Sec61a1), mRNA
EVM0012039.1	--	--	--	--	--	--	hypothetical protein RF11_13435 [Thelohanellus kitauei]	--
EVM0009462.1	--	--	--	--	--	--	PREDICTED: tigger transposable element-derived protein 6-like [Acyrthosiphon pisum]	--
EVM0012332.1	--	K06233|4.11028e-43|rno:29216|Lrp2; low density lipoprotein receptor-related protein 2; K06233 low density lipoprotein-related protein 2 (A)	[T]	Signal transduction mechanisms	Low-density lipoprotein receptor domain class A	SCO-spondin (Precursor) GN=SSPO OS=Gallus gallus (Chicken) PE=2 SV=1	Low-density lipoprotein receptor-related protein [Thelohanellus kitauei]	--
EVM0009717.1	--	--	--	--	--	--	hypothetical protein RF11_01100 [Thelohanellus kitauei]	--
EVM0006601.1	--	K11496|6.37454e-07|mdo:100031122|CENPB; centromere protein B, 80kDa; K11496 centromere protein B (A)	--	--	Tc5 transposase DNA-binding domain	--	Major centromere autoantigen B, partial [Stegodyphus mimosarum]	--
EVM0001387.1	--	K17943|2.76382e-91|bmor:100302035|Pum; pumilio; K17943 pumilio RNA-binding family (A)	[J]	Translation, ribosomal structure and biogenesis	Pumilio-family RNA binding repeat	Pumilio homolog 1 GN=PUM1 OS=Gallus gallus (Chicken) PE=2 SV=1	Pumilio 2 [Thelohanellus kitauei]	Strongyloides ratti genome assembly S_ratti_ED321 ,chromosome : 2
EVM0011717.1	Molecular Function: binding (GO:0005488);;	K14802|2.39601e-148|bfo:BRAFLDRAFT_69708|hypothetical protein; K14802 phospholipid-transporting ATPase [EC:3.6.3.1] (A)	[R]	General function prediction only	haloacid dehalogenase-like hydrolase	Phospholipid-transporting ATPase IC GN=atp8b1 OS=Xenopus tropicalis (Western clawed frog) PE=2 SV=1	Phospholipid-transporting ATPase IB [Thelohanellus kitauei]	Parastrongyloides trichosuri genome assembly P_trichosuri_KNP ,scaffold PTRK_scaffold0000002
EVM0001214.1	--	K02324|1.51302e-79|mcf:102136347|DNA polymerase epsilon catalytic subunit A-like; K02324 DNA polymerase epsilon subunit 1 [EC:2.7.7.7] (A)	[L]	Replication, recombination and repair	--	--	DNA polymerase epsilon catalytic subunit A [Thelohanellus kitauei]	PREDICTED: Solenopsis invicta DNA polymerase epsilon catalytic subunit A (LOC105199658), mRNA
EVM0008331.1	--	K06252|1.21899e-44|ngi:103724414|Tnxb; tenascin XB; K06252 tenascin (A)	[TW]	--	EGF-like domain	Teneurin-3 GN=tenm3 OS=Danio rerio (Zebrafish) PE=2 SV=1	foot protein 2 [Mytilus edulis]	--
EVM0001413.1	--	--	[F]	Nucleotide transport and metabolism	Inosine-uridine preferring nucleoside hydrolase	--	Uridine nucleosidase 1 [Thelohanellus kitauei]	--
EVM0005656.1	--	--	--	--	--	--	Transposon Ty3-I Gag-Pol polyprotein [Thelohanellus kitauei]	--
EVM0009530.1	--	--	--	--	--	--	hypothetical protein RF11_08495 [Thelohanellus kitauei]	--
EVM0010655.1	--	--	--	--	--	--	PREDICTED: protein FAM200A-like [Papilio xuthus]	--
EVM0011787.1	--	--	--	--	Domain of unknown function (DUF4371)	--	PREDICTED: general transcription factor II-I repeat domain-containing protein 2-like [Eufriesea mexicana]	PREDICTED: Hydra magnipapillata general transcription factor II-I repeat domain-containing protein 2-like (LOC101240477), partial mRNA
EVM0000989.1	--	--	[S]	Function unknown	Protein of unknown function (DUF1682)	Coiled-coil domain-containing protein 47 (Precursor) GN=ccdc47 OS=Danio rerio (Zebrafish) PE=2 SV=1	hypothetical protein RF11_14582 [Thelohanellus kitauei]	--
EVM0010132.1	--	--	--	--	PLAC8 family	--	Protein PLANT CADMIUM RESISTANCE 3 [Thelohanellus kitauei]	--
EVM0011135.1	--	--	--	--	--	--	hypothetical protein RF11_01960 [Thelohanellus kitauei]	--
EVM0001682.1	--	--	--	--	--	--	hypothetical protein RF11_13553 [Thelohanellus kitauei]	--
EVM0001909.1	--	K12397|4.37887e-41|hro:HELRODRAFT_62184|hypothetical protein; K12397 AP-3 complex subunit beta (A)	[U]	Intracellular trafficking, secretion, and vesicular transport	Adaptin N terminal region	--	hypothetical protein HELRODRAFT_62184, partial [Helobdella robusta]	--
EVM0000374.1	--	--	[TW]	--	EGF-like domain	Teneurin-3 GN=tenm3 OS=Danio rerio (Zebrafish) PE=2 SV=1	PREDICTED: fibrillin-3 isoform X5 [Crassostrea gigas]	--
EVM0002639.1	--	--	--	--	--	--	hypothetical protein RF11_11634 [Thelohanellus kitauei]	--
EVM0012266.1	--	--	--	--	--	--	hypothetical protein RF11_08728 [Thelohanellus kitauei]	--
EVM0002816.1	--	--	[TW]	--	EGF-like domain	Teneurin-4 GN=tenm4 OS=Danio rerio (Zebrafish) PE=2 SV=1	PREDICTED: LOW QUALITY PROTEIN: teneurin-a [Aethina tumida]	--
EVM0006048.1	--	--	--	--	--	--	hypothetical protein RF11_06260 [Thelohanellus kitauei]	--
EVM0000767.1	Cellular Component: intracellular (GO:0005622);;	K02918|9.40193e-37|ssc:397598|RPL35; ribosomal protein L35; K02918 large subunit ribosomal protein L35e (A)	[J]	Translation, ribosomal structure and biogenesis	Ribosomal L29 protein	60S ribosomal protein L35 GN=RPL35 OS=Gallus gallus (Chicken) PE=2 SV=3	60S ribosomal protein L35 [Thelohanellus kitauei]	--
EVM0005215.1	--	K13140|3.22219e-40|ola:101171678|integrator complex subunit 3-like; K13140 integrator complex subunit 3 (A)	[S]	Function unknown	Conserved protein (DUF2356)	Integrator complex subunit 3 GN=ints3 OS=Danio rerio (Zebrafish) PE=2 SV=1	PREDICTED: integrator complex subunit 3-like [Hydra vulgaris]	--
EVM0000593.1	--	K08220|2.8248e-26|bfo:BRAFLDRAFT_212997|hypothetical protein; K08220 MFS transporter, FLVCR family, feline leukemia virus subgroup C receptor-related protein (A)	[R]	General function prediction only	--	Major facilitator superfamily domain-containing protein 7 GN=mfsd7 OS=Danio rerio (Zebrafish) PE=2 SV=1	Feline leukemia virus subgroup C receptor-related protein 2 [Thelohanellus kitauei]	--
EVM0006487.1	--	K01855|3.55771e-39|bfo:BRAFLDRAFT_110975|hypothetical protein; K01855 tRNA pseudouridine38/39 synthase [EC:5.4.99.45] (A)	[J]	Translation, ribosomal structure and biogenesis	tRNA pseudouridine synthase	--	tRNA pseudouridine(38/39) synthase [Thelohanellus kitauei]	--
EVM0001157.1	Molecular Function: aminoacyl-tRNA ligase activity (GO:0004812);; Biological Process: tRNA aminoacylation for protein translation (GO:0006418);;	K14163|0|phu:Phum_PHUM236660|prolyl-tRNA synthetase, putative (EC:6.1.1.15); K14163 bifunctional glutamyl/prolyl-tRNA synthetase [EC:6.1.1.17 6.1.1.15] (A)	[J]	Translation, ribosomal structure and biogenesis	tRNA synthetases class I (E and Q), catalytic domain	Probable glutamate--tRNA ligase, mitochondrial (Precursor) GN=EARS2 OS=Gallus gallus (Chicken) PE=2 SV=1	Bifunctional glutamate/proline--tRNA ligase [Thelohanellus kitauei]	Parastrongyloides trichosuri genome assembly P_trichosuri_KNP ,scaffold PTRK_scaffold0000014
EVM0006118.1	--	--	--	--	Snf7	--	Vacuolar-sorting protein SNF7 [Thelohanellus kitauei]	--
EVM0007697.1	--	K15789|3.8253e-36|cqu:CpipJ_CPIJ008256|threonine dehydrogenase; K15789 threonine 3-dehydrogenase [EC:1.1.1.103] (A)	[R]	General function prediction only	--	--	PREDICTED: L-threonine 3-dehydrogenase, mitochondrial [Orussus abietinus]	--
EVM0002049.1	--	--	[OT]	--	Ankyrin repeats (3 copies)	Protein phosphatase 1 regulatory subunit 12A GN=PPP1R12A OS=Gallus gallus (Chicken) PE=1 SV=1	Serine/threonine-protein phosphatase 6 regulatory ankyrin repeat subunit A [Thelohanellus kitauei]	--
EVM0000344.1	--	K07191|2.98891e-22|lcm:102365328|SLC2A4; solute carrier family 2 (facilitated glucose transporter), member 4; K07191 MFS transporter, SP family, solute carrier family 2 (facilitated glucose transporter), member 4 (A)	[G]	Carbohydrate transport and metabolism	Sugar (and other) transporter	Solute carrier family 2, facilitated glucose transporter member 3 GN=SLC2A3 OS=Gallus gallus (Chicken) PE=2 SV=1	Solute carrier family 2, facilitated glucose transporter member 1 [Thelohanellus kitauei]	--
EVM0010116.1	--	K00600|2.97469e-147|pbi:103060209|SHMT1; serine hydroxymethyltransferase 1 (soluble); K00600 glycine hydroxymethyltransferase [EC:2.1.2.1] (A)	[E]	Amino acid transport and metabolism	Serine hydroxymethyltransferase	--	Serine hydroxymethyltransferase, mitochondrial [Orchesella cincta]	Parastrongyloides trichosuri genome assembly P_trichosuri_KNP ,scaffold PTRK_scaffold0000020
EVM0010111.1	--	--	[O]	Posttranslational modification, protein turnover, chaperones	Zinc knuckle	--	Retrovirus-related Pol polyprotein from transposon gypsy [Thelohanellus kitauei]	--
EVM0007046.1	--	--	--	--	Leucine-rich repeat containing protein 8	--	hypothetical protein RF11_11523 [Thelohanellus kitauei]	--
EVM0009107.1	--	K03844|3.32182e-101|acs:100552965|alg11; ALG11, alpha-1,2-mannosyltransferase; K03844 alpha-1,2-mannosyltransferase [EC:2.4.1.131] (A)	[M]	Cell wall/membrane/envelope biogenesis	Glycosyl transferases group 1	GDP-Man:Man(3)GlcNAc(2)-PP-Dol alpha-1,2-mannosyltransferase GN=alg11 OS=Danio rerio (Zebrafish) PE=2 SV=2	GDP-Man:Man(3)GlcNAc(2)-PP-Dol alpha-1,2-mannosyltransferase [Thelohanellus kitauei]	PREDICTED: Ceratitis capitata GDP-Man:Man(3)GlcNAc(2)-PP-Dol alpha-1,2-mannosyltransferase-like (LOC101460428), mRNA
EVM0012358.1	--	--	[V]	Defense mechanisms	Serpin (serine protease inhibitor)	Serine protease inhibitor A6 (Precursor) GN=serpina6 OS=Xenopus laevis (African clawed frog) PE=2 SV=2	Protein Z-dependent protease inhibitor [Thelohanellus kitauei]	--
EVM0006535.1	--	K06631|0|lcm:102348600|serine/threonine-protein kinase PLK1-like; K06631 polo-like kinase 1 [EC:2.7.11.21] (A)	[D]	Cell cycle control, cell division, chromosome partitioning	Protein kinase domain	Serine/threonine-protein kinase PLK1 GN=plk1 OS=Xenopus tropicalis (Western clawed frog) PE=2 SV=1	Serine/threonine-protein kinase PLK1 [Thelohanellus kitauei]	PREDICTED: Hydra magnipapillata serine/threonine-protein kinase PLK1-like (LOC100205568), mRNA
EVM0003921.1	--	K02599|2.58429e-10|ola:101162275|neurogenic locus notch homolog protein 2-like; K02599 Notch (A)	[T]	Signal transduction mechanisms	Human growth factor-like EGF	Notch 1 intracellular domain (Precursor) GN=notch1 OS=Xenopus tropicalis (Western clawed frog) PE=1 SV=2	PREDICTED: uncharacterized protein LOC576169 [Strongylocentrotus purpuratus]	--
EVM0011885.1	--	--	--	--	MULE transposase domain	--	hypothetical protein RF11_09711 [Thelohanellus kitauei]	PREDICTED: Acyrthosiphon pisum uncharacterized LOC103311386 (LOC103311386), mRNA
EVM0009815.1	--	K18758|6.01022e-24|hmg:100211666|DIS3-like exonuclease 2-like; K18758 DIS3-like exonuclease 2 [EC:3.1.13.-] (A)	[J]	Translation, ribosomal structure and biogenesis	RNB domain	DIS3-like exonuclease 1 GN=dis3l OS=Xenopus laevis (African clawed frog) PE=2 SV=2	DIS3-like exonuclease 2 [Thelohanellus kitauei]	--
EVM0003614.1	--	K10610|1.21088e-106|nvi:100114761|DNA damage-binding protein 1; K10610 DNA damage-binding protein 1 (A)	[L]	Replication, recombination and repair	CPSF A subunit region	DNA damage-binding protein 1 GN=DDB1 OS=Gallus gallus (Chicken) PE=1 SV=1	DNA damage-binding protein 1 [Thelohanellus kitauei]	--
EVM0012173.1	--	--	--	--	--	--	PREDICTED: pre-mRNA-processing factor 19-like [Parasteatoda tepidariorum]	--
EVM0002839.1	--	K06252|4.32239e-22|pale:102898698|TNC; tenascin C; K06252 tenascin (A)	[TW]	--	Human growth factor-like EGF	Teneurin-3 GN=tenm3 OS=Danio rerio (Zebrafish) PE=2 SV=1	hypothetical protein BRAFLDRAFT_86953 [Branchiostoma floridae]	--
EVM0008492.1	--	--	[R]	General function prediction only	Zinc finger C-x8-C-x5-C-x3-H type (and similar)	Zinc finger CCCH domain-containing protein 15 GN=zc3h15 OS=Xenopus laevis (African clawed frog) PE=2 SV=1	Zinc finger CCCH domain-containing protein 15 [Thelohanellus kitauei]	Pediculus humanus corporis translation machinery-associated protein, putative, mRNA
EVM0009035.1	--	--	--	--	--	--	hypothetical protein RF11_10801 [Thelohanellus kitauei]	--
EVM0012140.1	--	--	--	--	--	--	hypothetical protein RF11_07830 [Thelohanellus kitauei]	--
EVM0009012.1	--	K10683|3.41445e-08|isc:IscW_ISCW006139|myotrophin, putative (EC:1.3.1.74); K10683 BRCA1-associated RING domain protein 1 [EC:6.3.2.19] (A)	--	--	Ankyrin repeat	--	hypothetical protein RF11_11042 [Thelohanellus kitauei]	--
EVM0003164.1	--	K17920|9.12058e-46|nvi:100119290|sorting nexin-6; K17920 sorting nexin-5/6/32 (A)	[V]	Defense mechanisms	ELMO/CED-12 family	--	ELMO domain-containing protein 1 [Thelohanellus kitauei]	--
EVM0010106.1	Molecular Function: exopeptidase activity (GO:0008238);;	K01265|4.52736e-158|tad:TRIADDRAFT_61709|hypothetical protein; K01265 methionyl aminopeptidase [EC:3.4.11.18] (A)	[R]	General function prediction only	Metallopeptidase family M24	--	PREDICTED: methionine aminopeptidase 2-like [Limulus polyphemus]	PREDICTED: Hydra magnipapillata methionine aminopeptidase 2-like (LOC100199352), partial mRNA
EVM0007917.1	--	K14191|7.32793e-123|ola:101156415|probable dimethyladenosine transferase-like; K14191 18S rRNA (adenine1779-N6/adenine1780-N6)-dimethyltransferase [EC:2.1.1.183] (A)	[A]	RNA processing and modification	Ribosomal RNA adenine dimethylase	Dimethyladenosine transferase 1, mitochondrial (Precursor) GN=tfb1m OS=Xenopus tropicalis (Western clawed frog) PE=2 SV=1	Probable dimethyladenosine transferase [Lepeophtheirus salmonis]	PREDICTED: Bombus terrestris probable dimethyladenosine transferase-like (LOC100647079), mRNA
EVM0010329.1	Molecular Function: DNA binding (GO:0003677);;	K09361|1.72782e-12|myd:102772538|BARX2; BARX homeobox 2; K09361 BarH-like homeobox (A)	[R]	General function prediction only	Homeobox domain	Homeobox protein SAX-1 (Fragment) GN=SAX1 OS=Gallus gallus (Chicken) PE=2 SV=2	Muscle-specific homeobox protein tinman [Strongyloides ratti]	--
EVM0008334.1	--	--	[I]	Lipid transport and metabolism	SacI homology domain	Phosphatidylinositide phosphatase SAC1 GN=sacm1l OS=Xenopus laevis (African clawed frog) PE=2 SV=1	PREDICTED: polyphosphoinositide phosphatase isoform X2 [Trichogramma pretiosum]	PREDICTED: Bombyx mori transcription factor Dp-1-like (LOC101737999), transcript variant X2, mRNA
EVM0009581.1	--	K18666|2.04222e-25|mmu:69090|Ascc1, 1810015P09Rik, AI550520, ASC1p50, CGI-18; activating signal cointegrator 1 complex subunit 1; K18666 activating signal cointegrator complex subunit 1 (A)	[K]	Transcription	AKAP7 2'5' RNA ligase-like domain	--	Activating signal cointegrator 1 complex subunit 1 [Exaiptasia pallida]	--
EVM0006122.1	--	K12874|0|spu:577627|intron-binding protein aquarius-like; K12874 intron-binding protein aquarius (A)	[L]	Replication, recombination and repair	AAA domain	Putative regulator of nonsense transcripts 1 GN=rent1 OS=Takifugu rubripes (Japanese pufferfish) PE=3 SV=1	Intron-binding protein aquarius [Thelohanellus kitauei]	Lottia gigantea hypothetical protein partial mRNA
EVM0009231.1	--	--	--	--	Kinetochore component CENP-S	Centromere protein S GN=APITD1 OS=Gallus gallus (Chicken) PE=1 SV=2	Tigger transposable element derived 5 [Thelohanellus kitauei]	--
EVM0009102.1	--	K00868|4.65998e-23|tru:101069818|pyridoxal kinase-like; K00868 pyridoxine kinase [EC:2.7.1.35] (A)	[H]	Coenzyme transport and metabolism	--	--	PREDICTED: pyridoxal kinase-like [Aplysia californica]	--
EVM0003171.1	--	K03258|4.36669e-06|hro:HELRODRAFT_194085|hypothetical protein; K03258 translation initiation factor 4B (A)	--	--	--	--	--	--
EVM0003061.1	--	K17095|2.24607e-08|tca:662862|annexin B9; K17095 annexin A7/11 (A)	[U]	Intracellular trafficking, secretion, and vesicular transport	Annexin	Annexin A5 GN=ANXA5 OS=Gallus gallus (Chicken) PE=1 SV=2	Annexin A7 [Thelohanellus kitauei]	--
EVM0003421.1	Cellular Component: ribosome (GO:0005840);;	K02898|3.17911e-52|nve:NEMVE_v1g236320|hypothetical protein; K02898 large subunit ribosomal protein L26e (A)	[J]	Translation, ribosomal structure and biogenesis	--	60S ribosomal protein L26 (Fragment) GN=RPL26 OS=Gallus gallus (Chicken) PE=2 SV=1	60S ribosomal protein L26 [Thelohanellus kitauei]	PREDICTED: Microplitis demolitor 60S ribosomal protein L26 (LOC103576105), mRNA
EVM0002154.1	--	--	--	--	--	--	hypothetical protein RF11_16082 [Thelohanellus kitauei]	--
EVM0003208.1	--	K15109|5.28292e-47|mcf:102124681|SLC25A20, CAC, cact; solute carrier family 25 (carnitine/acylcarnitine translocase), member 20; K15109 solute carrier family 25 (mitochondrial carnitine/acylcarnitine transporter), member 20/29 (A)	[C]	Energy production and conversion	Mitochondrial carrier protein	Solute carrier family 25 member 47-B GN=slc25a47b OS=Danio rerio (Zebrafish) PE=2 SV=1	Protein dif-1 [Toxocara canis]	--
EVM0000275.1	--	K12893|1.85637e-41|hmg:100209995|serine/arginine-rich splicing factor 4-like; K12893 splicing factor, arginine/serine-rich 4/5/6 (A)	[A]	RNA processing and modification	RNA recognition motif. (a.k.a. RRM, RBD, or RNP domain)	Serine/arginine-rich splicing factor 1 GN=srsf1 OS=Xenopus tropicalis (Western clawed frog) PE=2 SV=1	Serine-arginine protein 55 [Papilio xuthus]	PREDICTED: Hydra magnipapillata serine/arginine-rich splicing factor 4-like (LOC100212260), mRNA
EVM0010592.1	--	K14997|1.98655e-40|lgi:LOTGIDRAFT_174956|hypothetical protein; K14997 solute carrier family 38 (sodium-coupled neutral amino acid transporter), member 11 (A)	[E]	Amino acid transport and metabolism	Transmembrane amino acid transporter protein	Putative sodium-coupled neutral amino acid transporter 11 GN=slc38a11 OS=Danio rerio (Zebrafish) PE=2 SV=2	putative sodium-coupled neutral amino acid transporter 11 [Thelohanellus kitauei]	--
EVM0002510.1	--	--	[T]	Signal transduction mechanisms	Human growth factor-like EGF	Teneurin-4 GN=tenm4 OS=Danio rerio (Zebrafish) PE=2 SV=1	hypothetical protein [Monosiga brevicollis MX1]	--
EVM0007770.1	--	--	--	--	--	--	hypothetical protein RF11_13989 [Thelohanellus kitauei]	--
EVM0011936.1	--	K00994|1.12837e-60|cmk:103179874|chpt1; choline phosphotransferase 1; K00994 diacylglycerol cholinephosphotransferase [EC:2.7.8.2] (A)	[I]	Lipid transport and metabolism	CDP-alcohol phosphatidyltransferase	Choline/ethanolaminephosphotransferase 1 GN=CEPT1 OS=Gallus gallus (Chicken) PE=2 SV=2	PREDICTED: cholinephosphotransferase 1 isoform X3 [Musca domestica]	Ascaris lumbricoides genome assembly A_lumbricoides_Ecuador_v1_5_4 ,scaffold ALUE_scaffold0000067
EVM0003980.1	--	K15113|1.53788e-44|nve:NEMVE_v1g238240|hypothetical protein; K15113 solute carrier family 25 (mitochondrial iron transporter), member 28/37 (A)	[C]	Energy production and conversion	Mitochondrial carrier protein	Mitoferrin-1 GN=slc25a37 OS=Danio rerio (Zebrafish) PE=1 SV=1	Mitoferrin-2 [Thelohanellus kitauei]	--
EVM0002110.1	Biological Process: single-organism cellular process (GO:0044763);;	--	[TW]	--	Human growth factor-like EGF	Teneurin-3 GN=tenm3 OS=Danio rerio (Zebrafish) PE=2 SV=1	PREDICTED: teneurin-a isoform X3 [Agrilus planipennis]	--
EVM0010625.1	--	--	[R]	General function prediction only	--	--	PREDICTED: uncharacterized protein K02A2.6-like [Amphimedon queenslandica]	--
EVM0004573.1	--	--	--	--	Putative golgin subfamily A member 2-like protein 5	--	hypothetical protein RF11_07545 [Thelohanellus kitauei]	--
EVM0002453.1	--	K04514|0|tru:101070472|rho-associated protein kinase 1-like; K04514 Rho-associated protein kinase 1 [EC:2.7.11.1] (A)	[T]	Signal transduction mechanisms	Protein kinase domain	Serine/threonine-protein kinase Sgk1 GN=sgk1 OS=Fundulus heteroclitus (Killifish) PE=2 SV=1	Rho-associated protein kinase let-502 [Thelohanellus kitauei]	Pediculus humanus corporis Rho-associated protein kinase, putative, mRNA
EVM0000512.1	--	--	[T]	Signal transduction mechanisms	Low-density lipoprotein receptor domain class A	Low-density lipoprotein receptor-related protein 1 (Precursor) GN=LRP1 OS=Gallus gallus (Chicken) PE=2 SV=1	Low-density lipoprotein receptor-related protein [Thelohanellus kitauei]	--
EVM0005852.1	--	K01810|0|acs:100568208|gpi; glucose-6-phosphate isomerase; K01810 glucose-6-phosphate isomerase [EC:5.3.1.9] (A)	[G]	Carbohydrate transport and metabolism	Phosphoglucose isomerase	--	PREDICTED: glucose-6-phosphate isomerase [Plutella xylostella]	Strongyloides stercoralis genome assembly S_stercoralis_PV0001 ,scaffold SSTP_scaffold0000001
EVM0009298.1	--	--	[BD]	--	DDE superfamily endonuclease	--	PREDICTED: major centromere autoantigen B-like [Parasteatoda tepidariorum]	--
EVM0009415.1	--	--	--	--	--	--	hypothetical protein RF11_15605 [Thelohanellus kitauei]	--
EVM0010366.1	Molecular Function: transferase activity, transferring phosphorus-containing groups (GO:0016772);;	K08856|1.04344e-22|nve:NEMVE_v1g202901|hypothetical protein; K08856 serine/threonine kinase 16 [EC:2.7.11.1] (A)	[KIT]	--	Protein kinase domain	Serine/threonine-protein kinase PLK4 GN=plk4 OS=Xenopus laevis (African clawed frog) PE=2 SV=1	PREDICTED: probable serine/threonine-protein kinase DDB_G0291350 [Hydra vulgaris]	--
EVM0009099.1	Cellular Component: intracellular ribonucleoprotein complex (GO:0030529);;	K02920|1.07465e-30|tad:TRIADDRAFT_37369|expressed hypothetical protein; K02920 large subunit ribosomal protein L36e (A)	[J]	Translation, ribosomal structure and biogenesis	Ribosomal protein L36e	60S ribosomal protein L36 GN=RPL36 OS=Hydrophis hardwickii (Hardwick&apos;s spine-bellied seasnake) PE=3 SV=1	60S ribosomal protein L36 [Thelohanellus kitauei]	--
EVM0007489.1	--	--	--	--	--	--	hypothetical protein RF11_07215 [Thelohanellus kitauei]	--
EVM0005143.1	--	--	[S]	Function unknown	Uncharacterized conserved protein (DUF2362)	--	hypothetical protein LOTGIDRAFT_108291 [Lottia gigantea]	--
EVM0004947.1	--	--	--	--	ISXO2-like transposase domain	--	hypothetical protein RF11_03745 [Thelohanellus kitauei]	--
EVM0003454.1	--	--	--	--	ISXO2-like transposase domain	--	hypothetical protein RF11_11263 [Thelohanellus kitauei]	Trichobilharzia regenti genome assembly T_regenti_v1_0_4 ,scaffold TRE_scaffold0005390
EVM0009375.1	--	K17917|1.03136e-35|ecb:100066873|SNX1; sorting nexin 1; K17917 sorting nexin-1/2 (A)	[U]	Intracellular trafficking, secretion, and vesicular transport	Vps5 C terminal like	--	hypothetical protein RvY_11118 [Ramazzottius varieornatus]	--
EVM0004436.1	--	K07401|7.93187e-10|bfo:BRAFLDRAFT_190826|hypothetical protein; K07401 selenoprotein W-related protein (A)	--	--	Rdx family	--	hypothetical protein BRAFLDRAFT_190826 [Branchiostoma floridae]	--
EVM0001144.1	--	K12826|6.36563e-69|ola:101163849|splicing factor 3A subunit 2-like; K12826 splicing factor 3A subunit 2 (A)	[A]	RNA processing and modification	--	--	Splicing factor 3A subunit 2 [Thelohanellus kitauei]	PREDICTED: Harpegnathos saltator splicing factor 3A subunit 2-like (LOC105190984), transcript variant X2, mRNA
EVM0001496.1	--	K00901|1.22413e-65|phd:102315371|DGKD; diacylglycerol kinase, delta 130kDa; K00901 diacylglycerol kinase (ATP) [EC:2.7.1.107] (A)	[I]	Lipid transport and metabolism	Diacylglycerol kinase accessory domain	--	Diacylglycerol kinase eta [Thelohanellus kitauei]	Angiostrongylus cantonensis genome assembly A_cantonensis_China ,scaffold ACAC_scaffold0001193
EVM0009130.1	Biological Process: transport (GO:0006810);; Biological Process: single-organism cellular process (GO:0044763);;	--	[I]	Lipid transport and metabolism	Oxysterol-binding protein	--	Oxysterol-binding protein-related protein 3 [Thelohanellus kitauei]	--
EVM0010602.1	--	K11292|2.64065e-154|lcm:102352565|SUPT6H; suppressor of Ty 6 homolog (S. cerevisiae); K11292 transcription elongation factor SPT6 (A)	[A]	RNA processing and modification	SH2 domain	Transcription elongation factor SPT6 GN=supt6h OS=Danio rerio (Zebrafish) PE=1 SV=1	PREDICTED: transcription elongation factor SPT6-like [Amphimedon queenslandica]	--
EVM0003394.1	Molecular Function: catalytic activity (GO:0003824);;	K17525|7.3141e-41|cin:100182328|chitinase domain-containing protein 1; K17525 chitinase domain-containing protein 1 (A)	[G]	Carbohydrate transport and metabolism	Glycosyl hydrolases family 18	Chitinase domain-containing protein 1 (Precursor) GN=chid1 OS=Xenopus tropicalis (Western clawed frog) PE=2 SV=1	Chitinase domain-containing protein 1 [Orchesella cincta]	--
EVM0007817.1	--	--	[G]	Carbohydrate transport and metabolism	Protein of unknown function (DUF791)	Molybdate-anion transporter GN=mfsd5 OS=Takifugu rubripes (Japanese pufferfish) PE=3 SV=1	hypothetical protein RF11_16168 [Thelohanellus kitauei]	--
EVM0010584.1	--	K12041|0|hmg:100203685|sodium/hydrogen exchanger 9-like; K12041 solute carrier family 9 (sodium/hydrogen exchanger), member 6/7 (A)	[P]	Inorganic ion transport and metabolism	Sodium/hydrogen exchanger family	Sodium/hydrogen exchanger 8 OS=Gallus gallus (Chicken) PE=2 SV=1	predicted protein [Nematostella vectensis]	PREDICTED: Hydra magnipapillata sodium/hydrogen exchanger 9-like (LOC100203685), mRNA
EVM0011978.1	--	--	--	--	--	--	hypothetical protein RF11_15819 [Thelohanellus kitauei]	--
EVM0003252.1	--	K02599|4.63959e-17|umr:103677204|NOTCH3; notch 3; K02599 Notch (A)	[T]	Signal transduction mechanisms	EGF-like domain	Notch 1 intracellular domain (Precursor) GN=notch1 OS=Xenopus tropicalis (Western clawed frog) PE=1 SV=2	unnamed protein product [Oikopleura dioica]	--
EVM0007976.1	--	--	--	--	Tetraspanin family	--	hypothetical protein RF11_15853 [Thelohanellus kitauei]	--
EVM0008236.1	--	K02150|8.99923e-49|cmk:103186128|atp6v1e1; ATPase, H+ transporting, lysosomal 31kDa, V1 subunit E1; K02150 V-type H+-transporting ATPase subunit E (A)	[C]	Energy production and conversion	ATP synthase (E/31 kDa) subunit	--	V-type proton ATPase subunit E 1 [Thelohanellus kitauei]	PREDICTED: Megachile rotundata V-type proton ATPase subunit E-like, transcript variant 3 (LOC100878951), mRNA
EVM0007568.1	--	K13250|5.26135e-18|tad:TRIADDRAFT_61383|expressed hypothetical protein; K13250 translocon-associated protein subunit beta (A)	[U]	Intracellular trafficking, secretion, and vesicular transport	Translocon-associated protein beta (TRAPB)	--	Translocon-associated protein subunit beta [Thelohanellus kitauei]	--
EVM0004609.1	--	K11496|2.50055e-22|oaa:100077513|CENPB; centromere protein B, 80kDa; K11496 centromere protein B (A)	[BD]	--	Tc5 transposase DNA-binding domain	--	Major centromere autoantigen B, partial [Stegodyphus mimosarum]	--
EVM0002554.1	--	K11547|4.8403e-08|clv:102097920|NDC80; NDC80 kinetochore complex component; K11547 kinetochore protein NDC80 (A)	[D]	Cell cycle control, cell division, chromosome partitioning	HEC/Ndc80p family	Kinetochore protein NDC80 homolog GN=ndc80 OS=Danio rerio (Zebrafish) PE=2 SV=1	hypothetical protein RF11_14828 [Thelohanellus kitauei]	--
EVM0004822.1	--	--	[S]	Function unknown	--	--	NudC domain-containing protein 1 [Thelohanellus kitauei]	--
EVM0009556.1	--	K00128|1.13287e-35|myd:102769497|ALDH3A2; aldehyde dehydrogenase 3 family, member A2; K00128 aldehyde dehydrogenase (NAD+) [EC:1.2.1.3] (A)	[C]	Energy production and conversion	Aldehyde dehydrogenase family	Aldehyde dehydrogenase family 8 member A1 GN=aldh8a1 OS=Danio rerio (Zebrafish) PE=2 SV=1	Aldehyde dehydrogenase family 3 member B1 [Thelohanellus kitauei]	--
EVM0012461.1	--	--	[A]	RNA processing and modification	Zinc finger C-x8-C-x5-C-x3-H type (and similar)	Zinc finger CCCH domain-containing protein 11A GN=ZC3H11A OS=Gallus gallus (Chicken) PE=2 SV=1	Zinc finger CCCH domain-containing protein 6 [Thelohanellus kitauei]	--
EVM0006866.1	--	K05218|2.75059e-42|apla:101791189|P2RX4; purinergic receptor P2X, ligand-gated ion channel, 4; K05218 P2X purinoceptor 4 (A)	--	--	ATP P2X receptor	--	P2X purinoceptor 4 [Schistosoma japonicum]	--
EVM0001022.1	--	--	--	--	ISXO2-like transposase domain	--	hypothetical protein RF11_05676 [Thelohanellus kitauei]	--
EVM0009810.1	--	K04508|1.55771e-06|api:100168609|F-box-like/WD repeat-containing protein TBL1XR1; K04508 transducin (beta)-like 1 (A)	[B]	Chromatin structure and dynamics	LisH	F-box-like/WD repeat-containing protein TBL1XR1-A GN=tbl1xr1-a OS=Xenopus laevis (African clawed frog) PE=1 SV=1	hypothetical protein RF11_05542 [Thelohanellus kitauei]	--
EVM0002103.1	--	--	--	--	--	--	Transposon Ty3-I Gag-Pol polyprotein [Thelohanellus kitauei]	--
EVM0005449.1	--	--	--	--	Retroviral aspartyl protease	--	hypothetical protein RF11_13529 [Thelohanellus kitauei]	--
EVM0000553.1	--	--	--	--	--	--	Choline transporter-like protein 5-A [Thelohanellus kitauei]	--
EVM0000111.1	--	--	[O]	Posttranslational modification, protein turnover, chaperones	Papain family cysteine protease	Cathepsin L1 light chain (Fragments) GN=CTSL OS=Gallus gallus (Chicken) PE=1 SV=1	Pro-cathepsin H [Thelohanellus kitauei]	--
EVM0007145.1	--	--	[S]	Function unknown	PPPDE putative peptidase domain	Desumoylating isopeptidase 2 OS=Danio rerio (Zebrafish) PE=2 SV=1	Desumoylating isopeptidase 2 [Thelohanellus kitauei]	--
EVM0003520.1	--	K02983|1.04877e-25|smm:Smp_014650|40S ribosomal protein S30; K02983 small subunit ribosomal protein S30e (A)	[JO]	--	Ribosomal protein S30	60S ribosomal protein L40 (Precursor) OS=Ophiophagus hannah (King cobra) PE=2 SV=2	40S ribosomal protein S30 [Thelohanellus kitauei]	Hammondia hammondi ribosomal protein RPS30 partial mRNA
EVM0009191.1	--	--	--	--	Male gamete fusion factor	--	hypothetical protein RF11_08771 [Thelohanellus kitauei]	--
EVM0007643.1	--	--	--	--	--	--	WAT1-like protein [Thelohanellus kitauei]	--
EVM0004244.1	--	K00913|1.76969e-33|ola:101157334|inositol-tetrakisphosphate 1-kinase-like; K00913 inositol-1,3,4-trisphosphate 5/6-kinase / inositol-tetrakisphosphate 1-kinase [EC:2.7.1.159 2.7.1.134] (A)	--	--	Inositol 1, 3, 4-trisphosphate 5/6-kinase	Inositol-tetrakisphosphate 1-kinase GN=itpk1 OS=Danio rerio (Zebrafish) PE=2 SV=2	Inositol-tetrakisphosphate 1-kinase [Thelohanellus kitauei]	--
EVM0001077.2	--	K08864|1.74928e-161|tad:TRIADDRAFT_23353|hypothetical protein; K08864 tousled-like kinase [EC:2.7.11.1] (A)	[T]	Signal transduction mechanisms	Protein kinase domain	Serine/threonine-protein kinase tousled-like 2 {ECO:0000250|UniProtKB:Q86UE8} OS=Xenopus tropicalis (Western clawed frog) PE=2 SV=1	Serine/threonine-protein kinase tousled-like 2 [Thelohanellus kitauei]	PREDICTED: Bombus terrestris serine/threonine-protein kinase tousled-like 1-like (LOC100650987), mRNA
EVM0008223.1	--	--	--	--	--	--	hypothetical protein RF11_10778 [Thelohanellus kitauei]	--
EVM0000029.1	--	--	--	--	--	--	hypothetical protein RF11_07053 [Thelohanellus kitauei]	--
EVM0010966.1	--	--	[I]	Lipid transport and metabolism	Oxysterol-binding protein	--	Oxysterol-binding protein-related protein 3 [Thelohanellus kitauei]	--
EVM0004226.1	--	--	[TR]	--	Rab-GTPase-TBC domain	TBC1 domain family member 12 GN=tbc1d12 OS=Xenopus tropicalis (Western clawed frog) PE=2 SV=1	PREDICTED: TBC1 domain family member 14-like [Hydra vulgaris]	PREDICTED: Saccoglossus kowalevskii TBC1 domain family member 14-like (LOC100369207), mRNA
EVM0000798.1	--	--	--	--	Endoplasmic reticulum-based factor for assembly of V-ATPase	--	PREDICTED: transmembrane protein 199 [Strongylocentrotus purpuratus]	--
EVM0004586.1	--	K07203|1.37071e-42|shr:100931480|MTOR; mechanistic target of rapamycin (serine/threonine kinase); K07203 FKBP12-rapamycin complex-associated protein (A)	[L]	Replication, recombination and repair	Domain of unknown function (DUF3385)	--	Serine/threonine-protein kinase mTOR [Thelohanellus kitauei]	--
EVM0007732.1	--	--	--	--	Domain of unknown function (DUF4371)	--	PREDICTED: general transcription factor II-I repeat domain-containing protein 2-like [Eufriesea mexicana]	PREDICTED: Hydra magnipapillata general transcription factor II-I repeat domain-containing protein 2-like (LOC101240477), partial mRNA
EVM0005941.1	--	K05504|7.91945e-15|clv:102096920|protein DVR-1-like; K05504 growth differentiation factor 15 (A)	[T]	Signal transduction mechanisms	Transforming growth factor beta like domain	Inhibin beta B chain (Precursor) GN=INHBB OS=Gallus gallus (Chicken) PE=2 SV=2	Inhibin beta E chain [Thelohanellus kitauei]	--
EVM0005283.1	--	--	--	--	--	--	Retrovirus-related Pol polyprotein [Thelohanellus kitauei]	--
EVM0004781.1	--	K05621|3.18103e-58|mgp:100541357|TGM4; transglutaminase 4; K05621 transglutaminase 4 [EC:2.3.2.13] (A)	--	--	Transglutaminase-like superfamily	Protein-glutamine gamma-glutamyltransferase 2 GN=TGL2 OS=Gallus gallus (Chicken) PE=1 SV=3	PREDICTED: hemocyte protein-glutamine gamma-glutamyltransferase-like [Plutella xylostella]	--
EVM0004026.1	--	K03249|5.2711e-16|cin:100183816|eukaryotic translation initiation factor 3 subunit F-like; K03249 translation initiation factor 3 subunit F (A)	[J]	Translation, ribosomal structure and biogenesis	--	--	Eukaryotic translation initiation factor 3 subunit F [Thelohanellus kitauei]	--
EVM0002768.1	--	K09537|1.75705e-32|bmor:101739460|DnaJ-15; dnaJ homolog subfamily C member 17-like; K09537 DnaJ homolog subfamily C member 17 (A)	[O]	Posttranslational modification, protein turnover, chaperones	DnaJ domain	--	DnaJ subfamily C member 17 [Thelohanellus kitauei]	--
EVM0010750.1	--	--	--	--	Transposase IS4	--	PREDICTED: piggyBac transposable element-derived protein 4-like isoform X1 [Dinoponera quadriceps]	PREDICTED: Megachile rotundata piggyBac transposable element-derived protein 4-like (LOC100875204), mRNA
EVM0001589.1	--	K13143|1.64691e-40|nvi:100122196|integrator complex subunit 6-B; K13143 integrator complex subunit 6 (A)	[R]	General function prediction only	--	Integrator complex subunit 6 GN=ints6 OS=Danio rerio (Zebrafish) PE=2 SV=1	Integrator complex subunit 6 [Thelohanellus kitauei]	--
EVM0006433.1	--	K15376|3.16631e-51|nve:NEMVE_v1g171664|hypothetical protein; K15376 gephyrin [EC:2.10.1.1 2.7.7.75] (A)	[H]	Coenzyme transport and metabolism	Probable molybdopterin binding domain	Molybdopterin molybdenumtransferase GN=GPHN OS=Gallus gallus (Chicken) PE=1 SV=1	Gephyrin [Exaiptasia pallida]	--
EVM0009947.1	--	--	--	--	Domain of unknown function (DUF4371)	--	PREDICTED: general transcription factor II-I repeat domain-containing protein 2-like [Hydra vulgaris]	PREDICTED: Hydra magnipapillata general transcription factor II-I repeat domain-containing protein 2-like (LOC101240477), partial mRNA
EVM0007942.1	--	--	--	--	FLYWCH zinc finger domain	--	hypothetical protein RF11_01140 [Thelohanellus kitauei]	--
EVM0010302.1	--	K01091|2.34492e-60|xtr:100488448|pgp; phosphoglycolate phosphatase; K01091 phosphoglycolate phosphatase [EC:3.1.3.18] (A)	[P]	Inorganic ion transport and metabolism	Haloacid dehalogenase-like hydrolase	Phosphoglycolate phosphatase GN=PGP OS=Gallus gallus (Chicken) PE=2 SV=1	hypothetical protein DAPPUDRAFT_188403 [Daphnia pulex]	--
EVM0003441.1	--	K08671|5.73047e-76|apla:101800910|PCSK4; proprotein convertase subtilisin/kexin type 4; K08671 proprotein convertase subtilisin/kexin type 4 [EC:3.4.21.-] (A)	[O]	Posttranslational modification, protein turnover, chaperones	Subtilase family	Furin-1 (Precursor) GN=furin OS=Xenopus laevis (African clawed frog) PE=2 SV=1	Neuroendocrine convertase 1 [Thelohanellus kitauei]	--
EVM0007019.1	Molecular Function: RNA binding (GO:0003723);; Cellular Component: intracellular ribonucleoprotein complex (GO:0030529);;	K02987|3.35002e-120|nve:NEMVE_v1g173646|hypothetical protein; K02987 small subunit ribosomal protein S4e (A)	[J]	Translation, ribosomal structure and biogenesis	Ribosomal family S4e	40S ribosomal protein S4 GN=rps4 OS=Ictalurus punctatus (Channel catfish) PE=2 SV=3	40S ribosomal protein S4 [Thelohanellus kitauei]	Pediculus humanus corporis 40S ribosomal protein S4, putative, mRNA
EVM0007369.1	--	K17293|3.07085e-14|asn:102373847|tetraspanin-3-like; K17293 tetraspanin-3 (A)	[R]	General function prediction only	Tetraspanin family	Tetraspanin-9 OS=Danio rerio (Zebrafish) PE=2 SV=1	Tetraspanin-6 [Thelohanellus kitauei]	--
EVM0003790.1	--	K08773|4.90086e-15|hmg:100202157|uncharacterized LOC100202157; K08773 RalA-binding protein 1 (A)	[T]	Signal transduction mechanisms	RhoGAP domain	RalA-binding protein 1-A GN=ralbp1-a OS=Xenopus laevis (African clawed frog) PE=1 SV=3	RalA-binding protein 1 [Thelohanellus kitauei]	--
EVM0011549.1	--	--	--	--	--	--	hypothetical protein RF11_15294 [Thelohanellus kitauei]	Myxobolus honghuensis isolate MTR20100617 18S ribosomal RNA gene, partial sequence
EVM0004632.1	--	--	--	--	--	--	hypothetical protein RF11_11031 [Thelohanellus kitauei]	--
EVM0009634.1	--	K11294|4.59222e-20|tru:101080079|nucleolin-like; K11294 nucleolin (A)	[AJ]	--	RNA recognition motif. (a.k.a. RRM, RBD, or RNP domain)	Nucleolin GN=ncl OS=Xenopus laevis (African clawed frog) PE=2 SV=3	hypothetical protein CAPTEDRAFT_158624 [Capitella teleta]	Schistocephalus solidus genome assembly S_solidus_NST_G2 ,scaffold SSLN_scaffold0008879
EVM0004382.1	--	K18245|4.62995e-31|cjc:100399152|CA2; carbonic anhydrase II; K18245 carbonic anhydrase 2 [EC:4.2.1.1] (A)	[R]	General function prediction only	Eukaryotic-type carbonic anhydrase	Carbonic anhydrase 2 GN=ca2 OS=Tribolodon hakonensis (Big-scaled redfin) PE=2 SV=3	Carbonic anhydrase 2 [Thelohanellus kitauei]	--
EVM0010308.1	--	K17572|6.76023e-15|nve:NEMVE_v1g212909|hypothetical protein; K17572 brefeldin A-inhibited guanine nucleotide-exchange protein 3 (A)	--	--	--	--	hypothetical protein RF11_09272 [Thelohanellus kitauei]	--
EVM0002641.1	--	K14537|2.25064e-152|hmg:100211559|nucleolar GTP-binding protein 2-like; K14537 nuclear GTP-binding protein (A)	[R]	General function prediction only	NGP1NT (NUC091) domain	Guanine nucleotide-binding protein-like 3 GN=gnl3 OS=Danio rerio (Zebrafish) PE=2 SV=1	Nucleolar GTP-binding protein 2 [Thelohanellus kitauei]	PREDICTED: Apis florea nucleolar GTP-binding protein 2-like (LOC100866015), miscRNA
EVM0007105.1	--	K11163|1.52068e-72|hro:HELRODRAFT_83027|hypothetical protein; K11163 dehydrogenase/reductase SDR family member 1 [EC:1.1.-.-] (A)	[R]	General function prediction only	short chain dehydrogenase	Hydroxysteroid dehydrogenase-like protein 2 GN=hsdl2 OS=Danio rerio (Zebrafish) PE=2 SV=1	Dehydrogenase/reductase SDR family member 1 [Thelohanellus kitauei]	--
EVM0010356.1	--	K14859|7.5922e-56|pbi:103052440|protein Peter pan-like; K14859 ribosome biogenesis protein SSF1/2 (A)	[J]	Translation, ribosomal structure and biogenesis	Brix domain	--	Suppressor of SWI4 1 [Thelohanellus kitauei]	--
EVM0011605.1	--	K02599|2.63082e-07|ggo:101151474|NOTCH1; neurogenic locus notch homolog protein 1; K02599 Notch (A)	[T]	Signal transduction mechanisms	--	Ten-2 intracellular domain GN=TENM2 OS=Gallus gallus (Chicken) PE=1 SV=1	hypothetical protein BRAFLDRAFT_118409 [Branchiostoma floridae]	--
EVM0005100.1	--	K05765|3.21297e-16|hro:HELRODRAFT_167462|hypothetical protein; K05765 cofilin (A)	[Z]	Cytoskeleton	Cofilin/tropomyosin-type actin-binding protein	Destrin GN=DSTN OS=Gallus gallus (Chicken) PE=1 SV=3	Cofilin [Thelohanellus kitauei]	--
EVM0005783.1	--	K01724|1.113e-23|mmu:72562|Pcbd2, 2700061N24Rik, Dcoh2, Dcohm; pterin 4 alpha carbinolamine dehydratase/dimerization cofactor of hepatocyte nuclear factor 1 alpha (TCF1) 2 (EC:4.2.1.96); K01724 4a-hydroxytetrahydrobiopterin dehydratase [EC:4.2.1.96] (A)	[K]	Transcription	Pterin 4 alpha carbinolamine dehydratase	Pterin-4-alpha-carbinolamine dehydratase 2 GN=PCBD2 OS=Gallus gallus (Chicken) PE=2 SV=1	conserved hypothetical protein [Riptortus pedestris]	Loa loa pterin-4-alpha-carbinolamine dehydratase (LOAG_13837) mRNA, complete cds
EVM0006120.1	--	--	[O]	Posttranslational modification, protein turnover, chaperones	Papain family cysteine protease	Cathepsin K (Precursor) GN=CTSK OS=Gallus gallus (Chicken) PE=2 SV=1	Cathepsin L [Thelohanellus kitauei]	--
EVM0003499.1	--	K03253|2.12807e-37|hmg:100214470|eukaryotic translation initiation factor 3 subunit B-like; K03253 translation initiation factor 3 subunit B (A)	[J]	Translation, ribosomal structure and biogenesis	Eukaryotic translation initiation factor eIF2A	Eukaryotic translation initiation factor 3 subunit B {ECO:0000255|HAMAP-Rule:MF_03001} GN=eif3b OS=Xenopus laevis (African clawed frog) PE=2 SV=1	Eukaryotic translation initiation factor 3 subunit B [Thelohanellus kitauei]	--
EVM0009749.1	--	--	--	--	--	--	hypothetical protein ALC56_13579, partial [Trachymyrmex septentrionalis]	Plasmodium yoelii genome assembly PY17X01 ,chromosome : 13
EVM0008819.1	--	--	--	--	--	--	PREDICTED: uncharacterized protein LOC105315825, partial [Amphimedon queenslandica]	--
EVM0002410.1	--	K11142|4.92892e-97|tru:101064490|cytosol aminopeptidase-like; K11142 cytosol aminopeptidase [EC:3.4.11.1 3.4.11.5] (A)	[R]	General function prediction only	Cytosol aminopeptidase family, catalytic domain	Cytosol aminopeptidase GN=lap3 OS=Xenopus tropicalis (Western clawed frog) PE=2 SV=1	Cytosol aminopeptidase [Thelohanellus kitauei]	PREDICTED: Hydra magnipapillata cytosol aminopeptidase-like (LOC100197855), mRNA
EVM0003468.1	Molecular Function: nucleic acid binding (GO:0003676);; Molecular Function: ATP binding (GO:0005524);; Molecular Function: ATP-dependent helicase activity (GO:0008026);;	K12815|0|spu:581380|pre-mRNA-splicing factor ATP-dependent RNA helicase PRP16-like; K12815 pre-mRNA-splicing factor ATP-dependent RNA helicase DHX38/PRP16 [EC:3.6.4.13] (A)	[A]	RNA processing and modification	Helicase associated domain (HA2)	Putative pre-mRNA-splicing factor ATP-dependent RNA helicase DHX32 GN=dhx32 OS=Xenopus laevis (African clawed frog) PE=2 SV=1	PREDICTED: pre-mRNA-splicing factor ATP-dependent RNA helicase PRP16-like [Parasteatoda tepidariorum]	PREDICTED: Saccoglossus kowalevskii pre-mRNA-splicing factor ATP-dependent RNA helicase PRP16-like (LOC100378634), mRNA
EVM0008352.1	--	K17492|1.8805e-06|nve:NEMVE_v1g202773|hypothetical protein; K17492 ubinuclein (A)	--	--	HPC2 and ubinuclein domain	--	Ubinuclein-2 [Exaiptasia pallida]	--
EVM0009681.1	--	--	[A]	RNA processing and modification	RNA recognition motif. (a.k.a. RRM, RBD, or RNP domain)	Squamous cell carcinoma antigen recognized by T-cells 3 {ECO:0000305} OS=Danio rerio (Zebrafish) PE=2 SV=1	PREDICTED: squamous cell carcinoma antigen recognized by T-cells 3-like [Monomorium pharaonis]	--
EVM0005046.1	Biological Process: embryo development ending in birth or egg hatching (GO:0009792);;	--	[S]	Function unknown	Eukaryotic membrane protein family	Transmembrane anterior posterior transformation protein 1 homolog GN=tapt1 OS=Xenopus laevis (African clawed frog) PE=2 SV=1	hypothetical protein TRIADDRAFT_28365 [Trichoplax adhaerens]	--
EVM0010455.1	--	--	[S]	Function unknown	Transcriptional regulator	--	putative transcriptional regulatory protein [Thelohanellus kitauei]	--
EVM0007240.1	--	K03136|1.07617e-44|hmg:100214687|general transcription factor IIE subunit 1-like; K03136 transcription initiation factor TFIIE subunit alpha (A)	[K]	Transcription	TFIIE alpha subunit	--	General transcription factor IIE subunit 1 [Thelohanellus kitauei]	--
EVM0010768.1	--	--	--	--	RNA recognition motif (a.k.a. RRM, RBD, or RNP domain)	--	hypothetical protein RF11_10260 [Thelohanellus kitauei]	--
EVM0009159.1	--	K06127|4.00938e-56|phd:102338035|COQ5; coenzyme Q5 homolog, methyltransferase (S. cerevisiae); K06127 2-methoxy-6-polyprenyl-1,4-benzoquinol methylase [EC:2.1.1.201] (A)	[H]	Coenzyme transport and metabolism	ubiE/COQ5 methyltransferase family	2-methoxy-6-polyprenyl-1,4-benzoquinol methylase, mitochondrial (Precursor) GN=coq5 OS=Danio rerio (Zebrafish) PE=2 SV=1	2-methoxy-6-polyprenyl-1,4-benzoquinol methylase, mitochondrial [Thelohanellus kitauei]	Strongyloides papillosus genome assembly S_papillosus_LIN ,scaffold SPAL_scaffold0000057
EVM0003262.1	--	K13723|2.4082e-60|myb:102260637|ERAP2; endoplasmic reticulum aminopeptidase 2; K13723 endoplasmic reticulum aminopeptidase 2 [EC:3.4.11.-] (A)	[EO]	--	Peptidase family M1	Aminopeptidase N {ECO:0000312|EMBL:ACZ95799.1} GN=ANPEP OS=Gallus gallus (Chicken) PE=1 SV=1	Aminopeptidase N [Thelohanellus kitauei]	Entamoeba nuttalli P19 aminopeptidase, putative partial mRNA
EVM0006289.1	--	K11713|2.95018e-56|nve:NEMVE_v1g175257|hypothetical protein; K11713 geranylgeranyl transferase type-1 subunit beta [EC:2.5.1.59] (A)	[O]	Posttranslational modification, protein turnover, chaperones	Prenyltransferase and squalene oxidase repeat	--	Geranylgeranyl transferase type-1 subunit beta [Thelohanellus kitauei]	--
EVM0010727.1	--	K07739|0|asn:102376804|ELP3; elongator acetyltransferase complex subunit 3; K07739 elongator complex protein 3 [EC:2.3.1.48] (A)	[BK]	--	Acetyltransferase (GNAT) family	Elongator complex protein 3 GN=ELP3 OS=Gallus gallus (Chicken) PE=2 SV=1	Elongator complex protein 3 [Thelohanellus kitauei]	PREDICTED: Apis florea probable elongator complex protein 3-like (LOC100870083), mRNA
EVM0004585.1	--	--	[BD]	--	DDE superfamily endonuclease	--	Major centromere autoantigen B, partial [Stegodyphus mimosarum]	--
EVM0005201.1	--	K06252|1.01667e-07|nle:100598677|TNC; tenascin C; K06252 tenascin (A)	[TW]	--	--	Tenascin (Precursor) GN=TNC OS=Gallus gallus (Chicken) PE=1 SV=2	Teneurin-3 [Toxocara canis]	--
EVM0011608.1	--	--	--	--	--	--	PREDICTED: uncharacterized protein LOC107883198 [Acyrthosiphon pisum]	--
EVM0010059.1	--	--	--	--	TPR repeat	--	PREDICTED: tetratricopeptide repeat protein 4-like isoform X1 [Branchiostoma belcheri]	--
EVM0008024.1	--	--	[S]	Function unknown	Metallo-beta-lactamase superfamily	Metallo-beta-lactamase domain-containing protein 1 GN=mblac1 OS=Xenopus laevis (African clawed frog) PE=2 SV=2	PREDICTED: metallo-beta-lactamase domain-containing protein 1-like [Parasteatoda tepidariorum]	--
EVM0009261.1	--	--	[BD]	--	DDE superfamily endonuclease	--	PREDICTED: major centromere autoantigen B-like [Parasteatoda tepidariorum]	--
EVM0004939.1	--	K02599|5.40817e-07|xma:102233486|neurogenic locus notch homolog protein 1-like; K02599 Notch (A)	[T]	Signal transduction mechanisms	--	Notch 1 intracellular domain (Precursor) GN=notch1a OS=Danio rerio (Zebrafish) PE=2 SV=1	--	--
EVM0008081.1	--	K03695|2.94684e-93|nvi:100123496|caseinolytic peptidase B protein homolog; K03695 ATP-dependent Clp protease ATP-binding subunit ClpB (A)	[O]	Posttranslational modification, protein turnover, chaperones	AAA domain (Cdc48 subfamily)	Serine/threonine-protein phosphatase 6 regulatory ankyrin repeat subunit B GN=ANKRD44 OS=Gallus gallus (Chicken) PE=2 SV=1	PREDICTED: caseinolytic peptidase B protein homolog [Eufriesea mexicana]	PREDICTED: Microplitis demolitor caseinolytic peptidase B protein homolog (LOC103575829), mRNA
EVM0009567.1	--	--	[U]	Intracellular trafficking, secretion, and vesicular transport	Vacuolar sorting protein 39 domain 1	Transforming growth factor-beta receptor-associated protein 1 homolog GN=tgfbrap1 OS=Danio rerio (Zebrafish) PE=2 SV=1	hypothetical protein RF11_14829 [Thelohanellus kitauei]	--
EVM0008532.1	--	--	[R]	General function prediction only	Reverse transcriptase (RNA-dependent DNA polymerase)	--	Retrovirus-related Pol polyprotein [Thelohanellus kitauei]	--
EVM0001170.1	--	K01807|4.35063e-24|nve:NEMVE_v1g247895|hypothetical protein; K01807 ribose 5-phosphate isomerase A [EC:5.3.1.6] (A)	[G]	Carbohydrate transport and metabolism	Ribose 5-phosphate isomerase A (phosphoriboisomerase A)	--	Ribose-5-phosphate isomerase [Thelohanellus kitauei]	--
EVM0007736.1	--	K12385|2.00458e-97|mze:101483246|niemann-Pick C1 protein-like; K12385 Niemann-Pick C1 protein (A)	[I]	Lipid transport and metabolism	Putative GTPase activating protein for Arf	Stromal membrane-associated protein 2 GN=SMAP2 OS=Gallus gallus (Chicken) PE=2 SV=1	Niemann-Pick C1 protein [Thelohanellus kitauei]	Caenorhabditis remanei hypothetical protein (CRE_04832) mRNA, complete cds
EVM0006974.1	--	--	[U]	Intracellular trafficking, secretion, and vesicular transport	Vacuolar sorting protein 39 domain 1	--	Vam6/Vps39-like protein [Thelohanellus kitauei]	--
EVM0010653.1	--	--	[TW]	--	--	Notch 1 intracellular domain (Precursor) GN=notch1 OS=Xenopus tropicalis (Western clawed frog) PE=1 SV=2	von Willebrand factor D and EGF domain-containing protein [Thelohanellus kitauei]	--
EVM0003043.1	--	--	[Q]	Secondary metabolites biosynthesis, transport and catabolism	ABC transporter transmembrane region	--	PREDICTED: LOW QUALITY PROTEIN: multidrug resistance-associated protein 7 [Strongylocentrotus purpuratus]	--
EVM0004050.1	--	--	--	--	--	--	hypothetical protein RF11_15787 [Thelohanellus kitauei]	--
EVM0004823.1	--	K05858|1.03728e-101|hgl:101696454|Plcb4; phospholipase C, beta 4; K05858 phosphatidylinositol phospholipase C, beta [EC:3.1.4.11] (A)	[I]	Lipid transport and metabolism	Phosphatidylinositol-specific phospholipase C, X domain	1-phosphatidylinositol 4,5-bisphosphate phosphodiesterase delta-3-A GN=plcd3a OS=Danio rerio (Zebrafish) PE=2 SV=1	1-phosphatidylinositol 4,5-bisphosphate phosphodiesterase beta-4 [Thelohanellus kitauei]	Drosophila willistoni GK23786 (Dwil\GK23786), mRNA
EVM0011166.1	--	K02599|4.92106e-14|acs:100558119|notch1; notch 1; K02599 Notch (A)	[T]	Signal transduction mechanisms	LNR domain	Notch 1 intracellular domain (Precursor) GN=notch1 OS=Xenopus laevis (African clawed frog) PE=1 SV=3	LD34134p, partial [Drosophila melanogaster]	--
EVM0011384.1	--	--	--	--	--	--	Transposon Tf2-9 polyprotein [Thelohanellus kitauei]	--
EVM0007816.1	--	K03255|4.44802e-165|nve:NEMVE_v1g60050|hypothetical protein; K03255 protein TIF31 (A)	[R]	General function prediction only	Clustered mitochondria	Clustered mitochondria protein homolog {ECO:0000255|HAMAP-Rule:MF_03013} OS=Xenopus tropicalis (Western clawed frog) PE=2 SV=1	Clustered mitochondria protein [Thelohanellus kitauei]	--
EVM0001776.1	Molecular Function: peptidase activity (GO:0008233);;	K06704|2.05896e-09|shr:100925760|disintegrin and metalloproteinase domain-containing protein 10-like; K06704 disintegrin and metalloproteinase domain-containing protein 10 [EC:3.4.24.81] (A)	[W]	Extracellular structures	--	Disintegrin and metalloproteinase domain-containing protein 10 (Precursor) GN=adam10 OS=Xenopus laevis (African clawed frog) PE=2 SV=1	disintegrin and metalloproteinase domain-containing protein 10 precursor [Saccoglossus kowalevskii]	--
EVM0004599.1	--	--	[TW]	--	EGF-like domain	Teneurin-4 GN=tenm4 OS=Danio rerio (Zebrafish) PE=2 SV=1	hypothetical protein RF11_03921 [Thelohanellus kitauei]	Plasmodium yoelii genome assembly PY17X01 ,chromosome : 9
EVM0001518.1	--	--	[R]	General function prediction only	Integrase core domain	--	hypothetical protein RF11_09005 [Thelohanellus kitauei]	PREDICTED: Solenopsis invicta uncharacterized protein K02A2.6-like (LOC105202508), mRNA
EVM0010220.1	--	--	[M]	Cell wall/membrane/envelope biogenesis	C2 domain	Myoferlin GN=myof OS=Xenopus tropicalis (Western clawed frog) PE=2 SV=1	PREDICTED: otoferlin-like [Hydra vulgaris]	PREDICTED: Hydra magnipapillata otoferlin-like (LOC100204322), mRNA
EVM0003603.1	--	K07299|3.49951e-41|aqu:100631385|solute carrier family 2, facilitated glucose transporter member 1-like; K07299 MFS transporter, SP family, solute carrier family 2 (facilitated glucose transporter), member 1 (A)	[G]	Carbohydrate transport and metabolism	Sugar (and other) transporter	Solute carrier family 2, facilitated glucose transporter member 3 GN=SLC2A3 OS=Gallus gallus (Chicken) PE=2 SV=1	Solute carrier family 2, facilitated glucose transporter member 3 [Thelohanellus kitauei]	--
EVM0003376.1	--	--	[T]	Signal transduction mechanisms	--	Notch 1 intracellular domain (Precursor) GN=notch1 OS=Xenopus laevis (African clawed frog) PE=1 SV=3	hypothetical protein RF11_03921 [Thelohanellus kitauei]	--
EVM0006525.1	--	--	--	--	DDE superfamily endonuclease	--	hypothetical protein RF11_05462 [Thelohanellus kitauei]	--
EVM0000814.1	--	K14552|7.96495e-30|phi:102113775|WDR75; WD repeat domain 75; K14552 NET1-associated nuclear protein 1 (U3 small nucleolar RNA-associated protein 17) (A)	[R]	General function prediction only	--	WD repeat-containing protein 75 GN=wdr75 OS=Danio rerio (Zebrafish) PE=2 SV=2	WD repeat-containing protein 75 [Thelohanellus kitauei]	--
EVM0010226.1	--	--	--	--	EamA-like transporter family	--	WAT1-like protein [Thelohanellus kitauei]	--
EVM0007800.1	--	K05719|2.74426e-70|ola:101154978|integrin beta-1-like; K05719 integrin beta 1 (A)	[TW]	--	Integrin, beta chain	Integrin beta-1-B (Precursor) GN=itgb1-b OS=Xenopus laevis (African clawed frog) PE=2 SV=1	hypothetical protein RF11_05459 [Thelohanellus kitauei]	--
EVM0003919.1	Biological Process: mitotic spindle elongation (GO:0000022);; Molecular Function: structural constituent of ribosome (GO:0003735);; Biological Process: translation (GO:0006412);; Cellular Component: cytosolic large ribosomal subunit (GO:0022625);; Biological Process: centrosome duplication (GO:0051298);;	K02885|7.04165e-68|dvi:Dvir_GJ22263|GJ22263 gene product from transcript GJ22263-RA; K02885 large subunit ribosomal protein L19e (A)	[J]	Translation, ribosomal structure and biogenesis	Ribosomal protein L19e	60S ribosomal protein L19 GN=rpl19 OS=Danio rerio (Zebrafish) PE=2 SV=1	60S ribosomal protein L19-like protein [Lutzomyia longipalpis]	Trichinella spiralis 60S ribosomal protein L19 (Tsp_13411) mRNA, partial cds
EVM0010101.1	--	--	[TW]	--	--	Teneurin-3 GN=tenm3 OS=Danio rerio (Zebrafish) PE=2 SV=1	PREDICTED: uncharacterized protein LOC109487118 [Branchiostoma belcheri]	--
EVM0009500.1	--	--	[TU]	--	Beige/BEACH domain	Neurobeachin-like protein 2 GN=nbeal2 OS=Danio rerio (Zebrafish) PE=1 SV=1	WD repeat and FYVE domain-containing protein 3 [Thelohanellus kitauei]	Strongyloides stercoralis genome assembly S_stercoralis_PV0001 ,scaffold SSTP_contig0000019
EVM0010666.1	--	--	--	--	--	--	hypothetical protein RF11_06649 [Thelohanellus kitauei]	--
EVM0004158.1	--	--	[C]	Energy production and conversion	NADH:ubiquinone oxidoreductase subunit B14.5a (Complex I-B14.5a)	--	hypothetical protein g.3742 [Clastoptera arizonana]	--
EVM0010920.1	--	--	--	--	Retroviral aspartyl protease	--	putative gypsy-7 adi-i, partial [Amblyomma sculptum]	--
EVM0009234.1	--	K12620|2.34835e-25|acs:100551826|lsm1; LSM1, U6 small nuclear RNA associated; K12620 U6 snRNA-associated Sm-like protein LSm1 (A)	[A]	RNA processing and modification	LSM domain	--	U6 snRNA-associated Sm-like protein LSm1 [Paracalanus parvus]	--
EVM0012253.1	--	K13126|3.31204e-96|bfo:BRAFLDRAFT_234358|hypothetical protein; K13126 polyadenylate-binding protein (A)	[AJ]	--	RNA recognition motif. (a.k.a. RRM, RBD, or RNP domain)	Polyadenylate-binding protein 1-A GN=pabpc1-a OS=Xenopus laevis (African clawed frog) PE=1 SV=3	Polyadenylate-binding protein, cytoplasmic and nuclear [Thelohanellus kitauei]	Plasmodium vinckei vinckei hypothetical protein partial mRNA
EVM0004737.1	--	K02879|9.48881e-14|xla:443800|mrpl17; mitochondrial ribosomal protein L17; K02879 large subunit ribosomal protein L17 (A)	[J]	Translation, ribosomal structure and biogenesis	Ribosomal protein L17	--	50S ribosomal protein L17 [Thelohanellus kitauei]	--
EVM0008926.1	--	K00693|1.94557e-157|hmg:100197472|gys1; glycogen synthase 1 (muscle); K00693 glycogen(starch) synthase [EC:2.4.1.11] (A)	[G]	Carbohydrate transport and metabolism	Glycogen synthase	--	Glycogen [starch] synthase, muscle [Thelohanellus kitauei]	PREDICTED: Hydra magnipapillata glycogen synthase 1 (muscle) (gys1), mRNA
EVM0007411.1	--	K03144|1.68463e-58|nve:NEMVE_v1g244165|hypothetical protein; K03144 transcription initiation factor TFIIH subunit 4 (A)	[KL]	--	Transcription factor Tfb2	--	General transcription factor IIH subunit 4 [Thelohanellus kitauei]	--
EVM0006036.1	--	--	[Z]	Cytoskeleton	CTLH/CRA C-terminal to LisH motif domain	--	--	--
EVM0007849.1	--	--	--	--	--	--	hypothetical protein RF11_07243 [Thelohanellus kitauei]	--
EVM0000559.1	Molecular Function: ATP binding (GO:0005524);; Cellular Component: cytoplasm (GO:0005737);; Biological Process: proteolysis (GO:0006508);; Molecular Function: peptidase activity (GO:0008233);; Molecular Function: nucleoside-triphosphatase activity (GO:0017111);; Biological Process: protein catabolic process (GO:0030163);;	K03061|0|aag:AaeL_AAEL012943|26S protease regulatory subunit; K03061 26S proteasome regulatory subunit T1 (A)	[O]	Posttranslational modification, protein turnover, chaperones	ATPase family associated with various cellular activities (AAA)	26S protease regulatory subunit 7 GN=psmc2 OS=Xenopus laevis (African clawed frog) PE=2 SV=1	26S protease regulatory subunit 7 [Thelohanellus kitauei]	PREDICTED: Apis dorsata 26S protease regulatory subunit 7-like (LOC102676620), mRNA
EVM0005207.1	--	--	--	--	--	--	--	PREDICTED: Apis dorsata transcription initiation factor IIB-like (LOC102676841), transcript variant X2, mRNA
EVM0002836.1	--	--	[O]	Posttranslational modification, protein turnover, chaperones	Low-density lipoprotein receptor domain class A	Low-density lipoprotein receptor 1 (Precursor) GN=ldlr-a OS=Xenopus laevis (African clawed frog) PE=2 SV=1	Sortilin-related receptor [Thelohanellus kitauei]	Lottia gigantea hypothetical protein mRNA
EVM0005332.1	--	--	--	--	--	--	PREDICTED: tigger transposable element-derived protein 6-like [Acyrthosiphon pisum]	--
EVM0008883.1	--	--	--	--	--	--	hypothetical protein RF11_13989 [Thelohanellus kitauei]	--
EVM0009639.1	--	--	[GE]	--	Glycosyltransferase family 10 (fucosyltransferase)	Alpha-(1,3)-fucosyltransferase 10 GN=fut10 OS=Xenopus tropicalis (Western clawed frog) PE=2 SV=1	Alpha-(1,3)-fucosyltransferase 4 [Thelohanellus kitauei]	--
EVM0004134.1	--	K07299|3.47307e-31|mze:101465952|solute carrier family 2, facilitated glucose transporter member 3-like; K07299 MFS transporter, SP family, solute carrier family 2 (facilitated glucose transporter), member 1 (A)	[G]	Carbohydrate transport and metabolism	Sugar (and other) transporter	Solute carrier family 2, facilitated glucose transporter member 3 GN=SLC2A3 OS=Gallus gallus (Chicken) PE=2 SV=1	Solute carrier family 2, facilitated glucose transporter member 2 [Thelohanellus kitauei]	--
EVM0009412.1	--	K03083|4.23654e-86|bmor:100862751|gsk3; K03083 glycogen synthase kinase 3 beta [EC:2.7.11.26] (A)	[G]	Carbohydrate transport and metabolism	Protein kinase domain	Glycogen synthase kinase-3 beta GN=gsk3b OS=Xenopus laevis (African clawed frog) PE=1 SV=1	Protein kinase gsk3 [Thelohanellus kitauei]	Dictyostelium discoideum AX4 glycogen synthase kinase 3 (gskA) mRNA, complete cds
EVM0007918.1	Molecular Function: binding (GO:0005488);; Biological Process: translation (GO:0006412);;	K03263|9.31447e-61|tru:101079370|eukaryotic translation initiation factor 5A-1-like; K03263 translation initiation factor 5A (A)	[J]	Translation, ribosomal structure and biogenesis	Eukaryotic elongation factor 5A hypusine, DNA-binding OB fold	Eukaryotic translation initiation factor 5A-2 GN=EIF5A2 OS=Gallus gallus (Chicken) PE=1 SV=3	eukaryotic translation initiation factor 5A [Branchiostoma belcheri]	Branchiostoma belcheri eukaryotic translation initiation factor 5A (eIF5A) mRNA, complete cds
EVM0005372.1	--	--	--	--	Rogdi leucine zipper containing protein	--	hypothetical protein RF11_14631 [Thelohanellus kitauei]	--
EVM0001308.1	--	K03032|1.22451e-172|ecb:100057015|PSMD1; proteasome (prosome, macropain) 26S subunit, non-ATPase, 1; K03032 26S proteasome regulatory subunit N2 (A)	[O]	Posttranslational modification, protein turnover, chaperones	Proteasome/cyclosome repeat	26S proteasome non-ATPase regulatory subunit 1 GN=PSMD1 OS=Gallus gallus (Chicken) PE=2 SV=1	PREDICTED: 26S proteasome non-ATPase regulatory subunit 1-like [Hydra vulgaris]	--
EVM0002219.1	--	--	--	--	Sas10 C-terminal domain	--	--	--
EVM0007928.1	--	--	--	--	--	--	Transposon Ty3-G Gag-Pol polyprotein [Thelohanellus kitauei]	--
EVM0004994.1	--	--	--	--	short chain dehydrogenase	--	Dehydrogenase/reductase SDR family member 7 [Thelohanellus kitauei]	--
EVM0006834.1	--	K17095|4.43473e-06|lgi:LOTGIDRAFT_131243|hypothetical protein; K17095 annexin A7/11 (A)	--	--	Annexin	--	Annexin A2 [Thelohanellus kitauei]	--
EVM0002271.1	--	K14825|3.84799e-08|smm:Smp_154960.3|cop-coated vesicle membrane protein P24 (emp24/gp25l family); K14825 protein ERP2 (A)	--	--	emp24/gp25L/p24 family/GOLD	--	hypothetical protein RF11_03900 [Thelohanellus kitauei]	--
EVM0003063.1	--	K06238|1.62135e-17|oaa:100076164|COL6A3; collagen, type VI, alpha 3; K06238 collagen, type VI, alpha (A)	[W]	Extracellular structures	Kunitz/Bovine pancreatic trypsin inhibitor domain	Collagen alpha-3(VI) chain (Precursor) GN=COL6A3 OS=Gallus gallus (Chicken) PE=2 SV=2	Kunitz-type serine protease inhibitor bitisilin-3 [Thelohanellus kitauei]	--
EVM0002530.1	--	--	[Z]	Cytoskeleton	LIM domain	Protein-methionine sulfoxide oxidase mical3a GN=mical3a OS=Danio rerio (Zebrafish) PE=2 SV=2	LIM and SH3 domain protein 1 [Thelohanellus kitauei]	--
EVM0000596.1	Molecular Function: DNA binding (GO:0003677);; Molecular Function: protein binding (GO:0005515);; Biological Process: transcription, DNA-templated (GO:0006351);;	--	[K]	Transcription	Fork head domain	Forkhead box protein A2-B GN=foxa2-b OS=Xenopus laevis (African clawed frog) PE=2 SV=1	forkhead transcription factor A, partial [Amphiura filiformis]	Cladonema pacificum CpaFoxAb gene for forkhead box Ab protein, partial cds
EVM0011240.1	--	--	--	--	--	--	hypothetical protein RF11_15331 [Thelohanellus kitauei]	--
EVM0003703.1	--	--	--	--	--	--	hypothetical protein RF11_10014 [Thelohanellus kitauei]	--
EVM0002008.1	Cellular Component: intracellular ribonucleoprotein complex (GO:0030529);;	K02949|8.01273e-66|hmg:100203600|40S ribosomal protein S11-like; K02949 small subunit ribosomal protein S11e (A)	[J]	Translation, ribosomal structure and biogenesis	Ribosomal protein S17	40S ribosomal protein S11 GN=rps11 OS=Xenopus laevis (African clawed frog) PE=2 SV=1	40S ribosomal protein S11 [Thelohanellus kitauei]	PREDICTED: Tribolium castaneum 40S ribosomal protein S11 (LOC657461), transcript variant X1, mRNA
EVM0006064.1	--	--	[TW]	--	--	Notch 1 intracellular domain (Precursor) GN=notch1 OS=Xenopus laevis (African clawed frog) PE=1 SV=3	Teneurin-3, partial [Zootermopsis nevadensis]	--
EVM0010504.1	--	--	--	--	--	--	hypothetical protein RF11_05232 [Thelohanellus kitauei]	--
EVM0007286.1	--	K03068|2.22725e-08|ola:101167185|low-density lipoprotein receptor-related protein 5-like; K03068 low density lipoprotein receptor-related protein 5/6 (A)	[T]	Signal transduction mechanisms	Low-density lipoprotein receptor domain class A	--	PREDICTED: basement membrane-specific heparan sulfate proteoglycan core protein isoform X10 [Harpegnathos saltator]	--
EVM0006185.1	--	K10990|6.89746e-21|xma:102224379|recQ-mediated genome instability protein 1-like; K10990 RecQ-mediated genome instability protein 1 (A)	[S]	Function unknown	Domain of unknown function (DUF1767)	RecQ-mediated genome instability protein 1 GN=rmi1 OS=Xenopus laevis (African clawed frog) PE=2 SV=1	PREDICTED: recQ-mediated genome instability protein 1-like isoform X5 [Parasteatoda tepidariorum]	--
EVM0008551.1	--	--	--	--	--	--	hypothetical protein RF11_02912 [Thelohanellus kitauei]	--
EVM0011893.1	--	--	--	--	ISXO2-like transposase domain	--	hypothetical protein RF11_05676 [Thelohanellus kitauei]	PREDICTED: Harpegnathos saltator U6 snRNA phosphodiesterase (LOC105191338), mRNA
EVM0004235.1	--	K06669|6.60586e-176|aqu:100634204|structural maintenance of chromosomes protein 3-like; K06669 structural maintenance of chromosome 3 (chondroitin sulfate proteoglycan 6) (A)	[D]	Cell cycle control, cell division, chromosome partitioning	RecF/RecN/SMC N terminal domain	Structural maintenance of chromosomes protein 3 GN=smc3 OS=Xenopus laevis (African clawed frog) PE=1 SV=2	Structural maintenance of chromosomes protein 3 [Thelohanellus kitauei]	PREDICTED: Bactrocera cucurbitae structural maintenance of chromosomes protein 3 (LOC105220133), mRNA
EVM0011019.1	--	K15719|1.10818e-91|lgi:LOTGIDRAFT_115468|hypothetical protein; K15719 protein O-GlcNAcase / histone acetyltransferase [EC:3.2.1.169 2.3.1.48] (A)	[O]	Posttranslational modification, protein turnover, chaperones	beta-N-acetylglucosaminidase	--	Protein O-GlcNAcase [Thelohanellus kitauei]	Anisakis simplex genome assembly A_simplex ,scaffold ASIM_scaffold0000023
EVM0011750.1	--	K14454|2.51442e-29|tca:658043|aspartate aminotransferase, cytoplasmic; K14454 aspartate aminotransferase, cytoplasmic [EC:2.6.1.1] (A)	[E]	Amino acid transport and metabolism	Aminotransferase class I and II	Aspartate aminotransferase, mitochondrial (Precursor) GN=GOT2 OS=Gallus gallus (Chicken) PE=1 SV=2	Aspartate aminotransferase, cytoplasmic [Thelohanellus kitauei]	--
EVM0008121.1	--	K10615|1.32368e-132|xtr:100036667|herc4; HECT and RLD domain containing E3 ubiquitin protein ligase 4; K10615 E3 ubiquitin-protein ligase HERC4 [EC:6.3.2.19] (A)	[O]	Posttranslational modification, protein turnover, chaperones	HECT-domain (ubiquitin-transferase)	E3 ubiquitin-protein ligase HACE1 GN=hace1 OS=Danio rerio (Zebrafish) PE=3 SV=2	PREDICTED: probable E3 ubiquitin-protein ligase HERC4 isoform X1 [Harpegnathos saltator]	--
EVM0009311.1	--	--	[R]	General function prediction only	Ribosomal L38e protein family	--	hypothetical protein RF11_08734 [Thelohanellus kitauei]	--
EVM0011475.1	--	K04371|3.59113e-116|ola:101159747|mitogen-activated protein kinase 1-like; K04371 mitogen-activated protein kinase 1/3 [EC:2.7.11.24] (A)	[T]	Signal transduction mechanisms	Protein kinase domain	Mitogen-activated protein kinase 1 GN=mapk1 OS=Xenopus laevis (African clawed frog) PE=1 SV=3	Mitogen-activated protein kinase 3 [Thelohanellus kitauei]	Meloidogyne incognita mitogen-activated protein kinase 1 (mpk-1) mRNA, complete cds
EVM0009551.1	--	--	--	--	PurA ssDNA and RNA-binding protein	Transcriptional activator protein Pur-beta GN=purb OS=Danio rerio (Zebrafish) PE=2 SV=3	hypothetical protein RF11_00212 [Thelohanellus kitauei]	--
EVM0002679.1	--	K06271|4.36034e-75|ola:101157630|talin-1-like; K06271 talin (A)	[Z]	Cytoskeleton	I/LWEQ domain	Talin-1 GN=TLN1 OS=Gallus gallus (Chicken) PE=1 SV=2	Talin-1 [Thelohanellus kitauei]	--
EVM0001138.1	--	K15196|1.47077e-54|tca:662518|transcription factor IIIB 90 kDa subunit; K15196 transcription factor IIIB 90 kDa subunit (A)	[K]	Transcription	Transcription factor TFIIB repeat	--	Transcription factor IIIB 90 kDa subunit [Thelohanellus kitauei]	--
EVM0001040.1	--	--	--	--	OTU-like cysteine protease	--	hypothetical protein RF11_07293 [Thelohanellus kitauei]	--
EVM0003392.1	--	K02324|3.981e-76|ssc:100620959|POLE; polymerase (DNA directed), epsilon, catalytic subunit; K02324 DNA polymerase epsilon subunit 1 [EC:2.7.7.7] (A)	[L]	Replication, recombination and repair	--	--	DNA polymerase epsilon catalytic subunit A [Thelohanellus kitauei]	Dictyostelium purpureum hypothetical protein, mRNA
EVM0010444.1	--	K06252|4.31772e-72|ptr:462578|TNXB; tenascin-X; K06252 tenascin (A)	[TW]	--	EGF-like domain	Notch 1 intracellular domain (Precursor) GN=notch1 OS=Xenopus laevis (African clawed frog) PE=1 SV=3	unnamed protein product [Oikopleura dioica]	--
EVM0006484.1	--	--	[T]	Signal transduction mechanisms	RhoGEF domain	DNA topoisomerase 2-binding protein 1-A GN=topbp1-A OS=Xenopus laevis (African clawed frog) PE=1 SV=2	Protein ECT2 [Thelohanellus kitauei]	--
EVM0009647.1	--	--	--	--	--	--	hypothetical protein OCBIM_22001615mg [Octopus bimaculoides]	--
EVM0009958.1	--	K06252|2.7726e-54|umr:103682333|TNXB; tenascin XB; K06252 tenascin (A)	[TW]	--	EGF-like domain	Tenascin (Precursor) GN=TNC OS=Gallus gallus (Chicken) PE=1 SV=2	unnamed protein product [Oikopleura dioica]	--
EVM0004483.1	--	--	[R]	General function prediction only	--	Histone-lysine N-methyltransferase setd3 GN=SETD3 OS=Gallus gallus (Chicken) PE=2 SV=1	Histone-lysine N-methyltransferase setd3 [Thelohanellus kitauei]	--
EVM0005115.1	--	K17306|3.55476e-07|cmk:103178331|armadillo repeat-containing protein 1-like; K17306 armadillo repeat-containing protein 1 (A)	--	--	--	--	hypothetical protein RF11_08560 [Thelohanellus kitauei]	--
EVM0012299.1	--	--	--	--	ISXO2-like transposase domain	--	hypothetical protein RF11_11459 [Thelohanellus kitauei]	--
EVM0007788.1	--	K02884|2.48481e-14|nve:NEMVE_v1g244456|hypothetical protein; K02884 large subunit ribosomal protein L19 (A)	[J]	Translation, ribosomal structure and biogenesis	Ribosomal protein L19	--	39S ribosomal protein L19, mitochondrial [Exaiptasia pallida]	--
EVM0004729.1	--	--	[S]	Function unknown	Protein of unknown function DUF89	UPF0364 protein C6orf211 homolog OS=Xenopus tropicalis (Western clawed frog) PE=2 SV=1	hypothetical protein RF11_12135 [Thelohanellus kitauei]	--
EVM0001021.1	--	K10249|1.89057e-46|cin:100182495|elongation of very long chain fatty acids protein 4-like; K10249 elongation of very long chain fatty acids protein 4 [EC:2.3.1.199] (A)	[I]	Lipid transport and metabolism	GNS1/SUR4 family	Elongation of very long chain fatty acids protein 5 GN=elovl5 OS=Xenopus laevis (African clawed frog) PE=2 SV=1	Elongation of very long chain fatty acids protein 2 [Thelohanellus kitauei]	Pediculus humanus corporis elongation of very long chain fatty acids protein, putative, mRNA
EVM0009051.1	--	K02327|0|nve:NEMVE_v1g233970|hypothetical protein; K02327 DNA polymerase delta subunit 1 [EC:2.7.7.7] (A)	[L]	Replication, recombination and repair	DNA polymerase family B	DNA polymerase alpha catalytic subunit GN=pola1 OS=Xenopus laevis (African clawed frog) PE=1 SV=1	DNA polymerase delta catalytic subunit [Thelohanellus kitauei]	Nematostella vectensis predicted protein (NEMVEDRAFT_v1g233970) partial mRNA
EVM0000548.1	--	--	[L]	Replication, recombination and repair	--	Regulator of telomere elongation helicase 1 {ECO:0000255|HAMAP-Rule:MF_03065} GN=rtel1 OS=Danio rerio (Zebrafish) PE=3 SV=1	putative ATP-dependent RNA helicase DDX11-like protein 8 [Thelohanellus kitauei]	PREDICTED: Strongylocentrotus purpuratus putative ATP-dependent RNA helicase DDX11-like protein 8-like (LOC100892405), partial mRNA
EVM0010215.1	--	K02318|4.51895e-66|phu:Phum_PHUM004620|hypothetical protein; K02318 phosphopantetheine adenylyltransferase / dephospho-CoA kinase [EC:2.7.7.3 2.7.1.24] (A)	[H]	Coenzyme transport and metabolism	Dephospho-CoA kinase	Dephospho-CoA kinase domain-containing protein GN=dcakd OS=Danio rerio (Zebrafish) PE=2 SV=1	Bifunctional coenzyme A synthase [Thelohanellus kitauei]	Trichinella spiralis coenzyme A synthase (Tsp_08941) mRNA, complete cds
EVM0009565.1	--	K17732|5.09346e-128|isc:IscW_ISCW001592|processing peptidase beta subunit, putative (EC:3.4.24.64); K17732 mitochondrial-processing peptidase subunit beta [EC:3.4.24.64] (A)	[O]	Posttranslational modification, protein turnover, chaperones	Insulinase (Peptidase family M16)	--	Mitochondrial-processing peptidase subunit beta [Thelohanellus kitauei]	PREDICTED: Hydra magnipapillata mitochondrial-processing peptidase subunit beta-like (LOC100207790), mRNA
EVM0005246.1	--	K17403|1.1121e-17|hmg:101236355|28S ribosomal protein S24-B, mitochondrial-like; K17403 small subunit ribosomal protein S24 (A)	--	--	Mitochondrial ribosome subunit S24	28S ribosomal protein S24-A, mitochondrial (Precursor) GN=mrps24-a OS=Xenopus laevis (African clawed frog) PE=2 SV=1	28S ribosomal protein S24-A, mitochondrial [Thelohanellus kitauei]	--
EVM0007098.1	--	--	--	--	Retroviral aspartyl protease	--	Transposon Tf2-9 polyprotein [Thelohanellus kitauei]	--
EVM0011264.1	--	--	--	--	--	--	hypothetical protein RF11_07377 [Thelohanellus kitauei]	PREDICTED: Diaphorina citri uncharacterized LOC103508455 (LOC103508455), partial mRNA
EVM0000213.1	Molecular Function: structural constituent of ribosome (GO:0003735);; Cellular Component: ribosome (GO:0005840);; Biological Process: translation (GO:0006412);;	K02955|2.84809e-76|cin:100178199|40S ribosomal protein S14; K02955 small subunit ribosomal protein S14e (A)	[J]	Translation, ribosomal structure and biogenesis	Ribosomal protein S11	--	small subunit ribosomal protein 14, partial [Micoletzkya japonica]	Nematostella vectensis predicted protein (NEMVEDRAFT_v1g165664) partial mRNA
EVM0009560.1	--	--	--	--	Ribosomal protein L7Ae/L30e/S12e/Gadd45 family	--	PREDICTED: LOW QUALITY PROTEIN: selenocysteine insertion sequence-binding protein 2-like [Saccoglossus kowalevskii]	--
EVM0006667.1	--	--	--	--	--	--	--	Plasmodium falciparum 3D7 chromosome 2, complete sequence
EVM0006756.1	--	--	[S]	Function unknown	Serine incorporator (Serinc)	Serine incorporator 5 GN=serinc5 OS=Danio rerio (Zebrafish) PE=2 SV=1	putative serine incorporator [Thelohanellus kitauei]	--
EVM0009300.1	Molecular Function: DNA binding (GO:0003677);;	K09321|4.00859e-11|tca:663801|homeobox protein unplugged; K09321 homeobox protein GBX (A)	[K]	Transcription	Homeobox domain	Homeobox protein vent1 OS=Xenopus tropicalis (Western clawed frog) PE=2 SV=1	PREDICTED: homeobox protein XENK-2 [Galendromus occidentalis]	--
EVM0012300.1	--	--	--	--	--	--	hypothetical protein RF11_12911 [Thelohanellus kitauei]	--
EVM0000378.1	--	--	--	--	--	--	hypothetical protein RF11_13989 [Thelohanellus kitauei]	--
EVM0008186.1	Molecular Function: binding (GO:0005488);;	K11095|2.2869e-28|tsp:Tsp_05749|U1 small nuclear ribonucleoprotein C; K11095 U1 small nuclear ribonucleoprotein C (A)	[A]	RNA processing and modification	U1 zinc finger	U1 small nuclear ribonucleoprotein C {ECO:0000255|HAMAP-Rule:MF_03153} GN=snrpc OS=Danio rerio (Zebrafish) PE=2 SV=1	U1 small nuclear ribonucleoprotein C [Thelohanellus kitauei]	Pediculus humanus corporis U1 small nuclear ribonucleoprotein C, putative, mRNA
EVM0011836.1	--	K17387|1.55599e-103|nve:NEMVE_v1g193454|hypothetical protein; K17387 kinesin family member 23 (A)	[Z]	Cytoskeleton	Kinesin motor domain	Kinesin-like protein KIF15-B GN=kif15-b OS=Xenopus laevis (African clawed frog) PE=1 SV=1	predicted protein [Nematostella vectensis]	Strongyloides ratti genome assembly S_ratti_ED321 ,chromosome : 1
EVM0007162.1	--	--	[TW]	--	EGF-like domain	Teneurin-3 GN=tenm3 OS=Danio rerio (Zebrafish) PE=2 SV=1	unnamed protein product [Oikopleura dioica]	--
EVM0006668.1	--	K01897|1.17206e-23|isc:IscW_ISCW000319|long chain fatty acid CoA ligase, putative (EC:6.2.1.3); K01897 long-chain acyl-CoA synthetase [EC:6.2.1.3] (A)	[I]	Lipid transport and metabolism	AMP-binding enzyme	--	Long-chain-fatty-acid--CoA ligase 3 [Thelohanellus kitauei]	--
EVM0005085.1	Molecular Function: nucleotide binding (GO:0000166);; Molecular Function: aminoacyl-tRNA ligase activity (GO:0004812);; Biological Process: tRNA aminoacylation for protein translation (GO:0006418);;	K01867|2.22904e-130|nve:NEMVE_v1g217048|hypothetical protein; K01867 tryptophanyl-tRNA synthetase [EC:6.1.1.2] (A)	[J]	Translation, ribosomal structure and biogenesis	tRNA synthetases class I (W and Y)	Tyrosine--tRNA ligase, cytoplasmic GN=yars OS=Xenopus tropicalis (Western clawed frog) PE=2 SV=1	predicted protein [Nematostella vectensis]	PREDICTED: Hydra magnipapillata tryptophan--tRNA ligase, cytoplasmic-like (LOC100201243), mRNA
EVM0007224.1	--	K13868|1.31503e-61|spu:579553|B(0,+)-type amino acid transporter 1-like; K13868 solute carrier family 7 (L-type amino acid transporter), member 9 (A)	[E]	Amino acid transport and metabolism	Amino acid permease	Y+L amino acid transporter 2 OS=Danio rerio (Zebrafish) PE=2 SV=1	Y+L amino acid transporter 2 [Thelohanellus kitauei]	--
EVM0002970.1	--	--	--	--	DDE superfamily endonuclease	--	hypothetical protein RF11_13772 [Thelohanellus kitauei]	PREDICTED: Hydra magnipapillata uncharacterized LOC101239956 (LOC101239956), mRNA
EVM0001982.1	--	K01599|2.41305e-52|api:100162932|uroporphyrinogen decarboxylase; K01599 uroporphyrinogen decarboxylase [EC:4.1.1.37] (A)	[H]	Coenzyme transport and metabolism	Uroporphyrinogen decarboxylase (URO-D)	Uroporphyrinogen decarboxylase GN=urod OS=Danio rerio (Zebrafish) PE=2 SV=1	Uroporphyrinogen decarboxylase [Thelohanellus kitauei]	--
EVM0007122.1	--	K04392|4.55051e-55|xma:102217008|ras-related C3 botulinum toxin substrate 1-like; K04392 Ras-related C3 botulinum toxin substrate 1 (A)	[R]	General function prediction only	Ras family	Cell division control protein 42 homolog (Precursor) GN=CDC42 OS=Gallus gallus (Chicken) PE=2 SV=1	PREDICTED: ras-related C3 botulinum toxin substrate 1 [Amyelois transitella]	TPA: TPA_inf: Amblyomma variegatum rho-type Ras-related small GTPase mRNA, partial cds
EVM0009208.1	Cellular Component: mitochondrion (GO:0005739);; Biological Process: cellular amino acid metabolic process (GO:0006520);; Molecular Function: glycine C-acetyltransferase activity (GO:0008890);;	K00639|3.91462e-163|der:Dere_GG13887|GG13887 gene product from transcript GG13887-RA; K00639 glycine C-acetyltransferase [EC:2.3.1.29] (A)	[E]	Amino acid transport and metabolism	Aminotransferase class I and II	5-aminolevulinate synthase, erythroid-specific, mitochondrial (Precursor) GN=alas2 OS=Opsanus tau (Oyster toadfish) PE=2 SV=1	2-amino-3-ketobutyrate coenzyme A ligase [Capsaspora owczarzaki ATCC 30864]	PREDICTED: Megachile rotundata nicalin-1-like (LOC100876582), mRNA
EVM0009240.1	--	K17498|6.99259e-26|nve:NEMVE_v1g120019|hypothetical protein; K17498 transcription factor SPN1 (A)	[S]	Function unknown	TFIIS helical bundle-like domain	Protein IWS1 homolog GN=iws1 OS=Xenopus tropicalis (Western clawed frog) PE=2 SV=1	predicted protein [Nematostella vectensis]	--
EVM0007760.1	--	K14997|1.57868e-41|cge:100753232|Slc38a11; solute carrier family 38, member 11; K14997 solute carrier family 38 (sodium-coupled neutral amino acid transporter), member 11 (A)	[E]	Amino acid transport and metabolism	Transmembrane amino acid transporter protein	Putative sodium-coupled neutral amino acid transporter 11 GN=slc38a11 OS=Danio rerio (Zebrafish) PE=2 SV=2	putative sodium-coupled neutral amino acid transporter 11 [Thelohanellus kitauei]	--
EVM0000581.1	Molecular Function: hydrolase activity (GO:0016787);; Biological Process: cellular metabolic process (GO:0044237);;	K10901|0|tad:TRIADDRAFT_30770|hypothetical protein; K10901 bloom syndrome protein [EC:3.6.4.12] (A)	[L]	Replication, recombination and repair	RQC domain	Bloom syndrome protein homolog GN=blm OS=Xenopus laevis (African clawed frog) PE=2 SV=1	Bloom syndrome protein [Thelohanellus kitauei]	Helobdella robusta hypothetical protein partial mRNA
EVM0003926.1	--	--	[U]	Intracellular trafficking, secretion, and vesicular transport	Vps16, C-terminal region	--	Vacuolar protein sorting-associated protein [Daphnia magna]	--
EVM0005315.1	--	K10736|9.56967e-06|isc:IscW_ISCW005077|hypothetical protein; K10736 minichromosome maintenance protein 10 (A)	--	--	--	--	hypothetical protein RF11_00137 [Thelohanellus kitauei]	--
EVM0000392.1	--	K06464|3.6465e-68|tgu:100229042|ITGB2; integrin, beta 2 (complement component 3 receptor 3 and 4 subunit); K06464 integrin beta 2 (A)	[TW]	--	Integrin, beta chain	Integrin beta-1-B (Precursor) GN=itgb1-b OS=Xenopus laevis (African clawed frog) PE=2 SV=1	PREDICTED: integrin beta-PS-like [Lingula anatina]	--
EVM0002257.1	--	K13517|4.24293e-26|nve:NEMVE_v1g106212|hypothetical protein; K13517 lysophospholipid acyltransferase 1/2 [EC:2.3.1.51 2.3.1.-] (A)	[S]	Function unknown	MBOAT, membrane-bound O-acyltransferase family	Membrane-bound O-acyltransferase domain-containing protein 2 GN=mboat2 OS=Gallus gallus (Chicken) PE=2 SV=1	PREDICTED: lysophospholipid acyltransferase 1-like isoform X3 [Cimex lectularius]	--
EVM0007009.1	--	--	--	--	Protein of unknown function (DUF1077)	--	ER membrane protein complex subunit 4 [Thelohanellus kitauei]	--
EVM0002189.1	--	K02599|3.1774e-08|lcm:102366854|NOTCH2; notch 2; K02599 Notch (A)	[TW]	--	--	Tenascin-R (Precursor) GN=TNR OS=Gallus gallus (Chicken) PE=1 SV=1	von Willebrand factor D and EGF domain-containing protein [Thelohanellus kitauei]	--
EVM0010067.1	--	--	--	--	--	--	hypothetical protein HELRODRAFT_164186 [Helobdella robusta]	--
EVM0009931.1	--	--	--	--	ISXO2-like transposase domain	--	hypothetical protein RF11_09820 [Thelohanellus kitauei]	PREDICTED: Harpegnathos saltator uncharacterized LOC105184584 (LOC105184584), partial mRNA
EVM0006022.1	--	K12844|8.26582e-163|hmg:100215338|U4/U6 small nuclear ribonucleoprotein Prp31-like; K12844 U4/U6 small nuclear ribonucleoprotein PRP31 (A)	[A]	RNA processing and modification	Putative snoRNA binding domain	U4/U6 small nuclear ribonucleoprotein Prp31 GN=prpf31 OS=Danio rerio (Zebrafish) PE=2 SV=1	PREDICTED: U4/U6 small nuclear ribonucleoprotein Prp31-like [Hydra vulgaris]	PREDICTED: Bombus terrestris u4/U6 small nuclear ribonucleoprotein Prp31-like (LOC100649720), mRNA
EVM0003738.1	--	K06927|1.43067e-15|cbr:CBG12063|Hypothetical protein CBG12063; K06927 diphthine-ammonia ligase [EC:6.3.1.14] (A)	[R]	General function prediction only	--	Diphthine--ammonia ligase GN=dph6 OS=Danio rerio (Zebrafish) PE=2 SV=1	Diphthine--ammonia ligase [Thelohanellus kitauei]	--
EVM0001234.1	--	K12845|1.20847e-62|bmor:692972|RpL7Ae; ribosomal protein L7Ae; K12845 U4/U6 small nuclear ribonucleoprotein SNU13 (A)	[AJ]	--	Ribosomal protein L7Ae/L30e/S12e/Gadd45 family	NHP2-like protein 1 GN=nhp2l1 OS=Xenopus tropicalis (Western clawed frog) PE=2 SV=1	PREDICTED: NHP2-like protein 1 homolog [Dendroctonus ponderosae]	PREDICTED: Saccoglossus kowalevskii NHP2-like protein 1-like (LOC100371232), mRNA
EVM0001454.1	--	K03639|1.01487e-56|tad:TRIADDRAFT_61388|hypothetical protein; K03639 cyclic pyranopterin phosphate synthase [EC:4.1.99.18] (A)	[H]	Coenzyme transport and metabolism	Molybdenum Cofactor Synthesis C	--	PREDICTED: molybdenum cofactor biosynthesis protein 1 isoform X3 [Nicrophorus vespilloides]	--
EVM0006674.1	--	K01897|2.06989e-118|dwi:Dwil_GK21733|GK21733 gene product from transcript GK21733-RA; K01897 long-chain acyl-CoA synthetase [EC:6.2.1.3] (A)	[I]	Lipid transport and metabolism	AMP-binding enzyme	Long-chain-fatty-acid--CoA ligase ACSBG2 GN=acsbg2 OS=Xenopus laevis (African clawed frog) PE=2 SV=1	Long chain acyl-CoA synthetase 8 [Thelohanellus kitauei]	Syphacia muris genome assembly S_muris_Valencia ,scaffold SMUV_scaffold0000279
EVM0004732.1	--	--	--	--	von Willebrand factor type A domain	--	PREDICTED: collagen alpha-3(VI) chain-like [Hydra vulgaris]	Gryllus pennsylvanicus clone G25 microsatellite sequence
EVM0005477.1	--	--	[TU]	--	GDP dissociation inhibitor	--	Rab proteins geranylgeranyltransferase component A 2 [Thelohanellus kitauei]	--
EVM0005164.1	--	K09114|4.65077e-07|lgi:LOTGIDRAFT_220594|hypothetical protein; K09114 MAX dimerization protein (A)	[K]	Transcription	Helix-loop-helix DNA-binding domain	--	hypothetical protein RF11_03369 [Thelohanellus kitauei]	--
EVM0007341.1	--	--	--	--	--	--	hypothetical protein RF11_16241 [Thelohanellus kitauei]	--
EVM0011487.1	--	--	--	--	Annexin	--	--	--
EVM0005255.1	Biological Process: reproduction (GO:0000003);; Biological Process: multicellular organism development (GO:0007275);; Biological Process: growth (GO:0040007);; Biological Process: single-organism developmental process (GO:0044767);; Biological Process: anatomical structure development (GO:0048856);;	K11320|9.87263e-39|cbr:CBG00497|Cbr-ssl-1; C. briggsae CBR-SSL-1 protein; K11320 E1A-binding protein p400 [EC:3.6.4.-] (A)	[R]	General function prediction only	SNF2 family N-terminal domain	SWI/SNF-related matrix-associated actin-dependent regulator of chromatin subfamily A containing DEAD/H box 1B GN=smarcad1b OS=Danio rerio (Zebrafish) PE=3 SV=1	Helicase domino [Thelohanellus kitauei]	Plasmodium falciparum 3D7 ATP-dependent helicase, putative (PF08_0048) mRNA, complete cds
EVM0000147.1	--	K02540|0|nve:NEMVE_v1g191344|hypothetical protein; K02540 DNA replication licensing factor MCM2 [EC:3.6.4.12] (A)	[L]	Replication, recombination and repair	MCM2/3/5 family	DNA replication licensing factor mcm2 OS=Xenopus tropicalis (Western clawed frog) PE=2 SV=1	DNA replication licensing factor mcm2 [Thelohanellus kitauei]	PREDICTED: Apis dorsata DNA replication licensing factor Mcm2-like (LOC102679984), transcript variant X1, mRNA
EVM0010446.1	--	K02599|1.13373e-28|ssc:100520559|neurogenic locus notch homolog protein 2-like; K02599 Notch (A)	[TW]	--	EGF-like domain	Teneurin-3 GN=tenm3 OS=Danio rerio (Zebrafish) PE=2 SV=1	unnamed protein product, partial [Oikopleura dioica]	--
EVM0007362.1	--	--	--	--	--	--	--	Plasmodium vinckei vinckei hypothetical protein partial mRNA
EVM0009830.1	--	--	[T]	Signal transduction mechanisms	Low-density lipoprotein receptor domain class A	Very low-density lipoprotein receptor (Precursor) GN=VLDLR OS=Gallus gallus (Chicken) PE=1 SV=1	PREDICTED: basement membrane-specific heparan sulfate proteoglycan core protein isoform X14 [Vollenhovia emeryi]	Parastrongyloides trichosuri genome assembly P_trichosuri_KNP ,scaffold PTRK_scaffold0000041
EVM0000100.1	--	K00710|8.65555e-147|hmg:100215859|polypeptide N-acetylgalactosaminyltransferase 6-like; K00710 polypeptide N-acetylgalactosaminyltransferase [EC:2.4.1.41] (A)	[O]	Posttranslational modification, protein turnover, chaperones	Ricin-type beta-trefoil lectin domain	Polypeptide N-acetylgalactosaminyltransferase 11 GN=galnt11 OS=Xenopus tropicalis (Western clawed frog) PE=1 SV=2	PREDICTED: putative polypeptide N-acetylgalactosaminyltransferase 9 isoform X4 [Hyalella azteca]	PREDICTED: Hydra magnipapillata polypeptide N-acetylgalactosaminyltransferase 13-like (LOC100199508), partial mRNA
EVM0008914.1	--	K02216|5.15414e-44|dre:393162|chek1, id:ibd2720, zgc:56093; checkpoint kinase 1 (EC:2.7.11.1); K02216 serine/threonine-protein kinase Chk1 [EC:2.7.11.1] (A)	[D]	Cell cycle control, cell division, chromosome partitioning	Protein kinase domain	Serine/threonine-protein kinase Chk1 GN=chek1 OS=Xenopus laevis (African clawed frog) PE=1 SV=2	Serine/threonine-protein kinase Chk1 [Thelohanellus kitauei]	Caenorhabditis briggsae C. briggsae CBR-AAK-1 protein (Cbr-aak-1) mRNA, complete cds
EVM0005632.1	--	--	[S]	Function unknown	EGF-like domain	Ten-2 intracellular domain GN=TENM2 OS=Gallus gallus (Chicken) PE=1 SV=1	PREDICTED: LOW QUALITY PROTEIN: uncharacterized protein LOC109482786 [Branchiostoma belcheri]	--
EVM0012411.1	--	K12301|1.2043e-50|lgi:LOTGIDRAFT_167964|hypothetical protein; K12301 MFS transporter, ACS family, solute carrier family 17 (sodium-dependent inorganic phosphate cotransporter), member 5 (A)	[G]	Carbohydrate transport and metabolism	Major Facilitator Superfamily	Vesicular glutamate transporter 1 GN=slc17a7 OS=Xenopus tropicalis (Western clawed frog) PE=2 SV=1	putative transporter [Thelohanellus kitauei]	--
EVM0001562.1	--	K03870|4.10407e-21|cin:100183130|cul2; cullin-2; K03870 cullin 2 (A)	[O]	Posttranslational modification, protein turnover, chaperones	Cullin family	--	hypothetical protein RF11_08958 [Thelohanellus kitauei]	--
EVM0005954.1	--	K02727|3.46681e-76|hro:HELRODRAFT_69441|hypothetical protein; K02727 20S proteasome subunit alpha 7 [EC:3.4.25.1] (A)	[O]	Posttranslational modification, protein turnover, chaperones	Proteasome subunit	Proteasome subunit alpha type-7 GN=psma7 OS=Carassius auratus (Goldfish) PE=2 SV=1	Proteasome subunit alpha type-3 [Thelohanellus kitauei]	Helobdella robusta hypothetical protein partial mRNA
EVM0001911.1	--	--	--	--	ISXO2-like transposase domain	--	hypothetical protein RF11_13075 [Thelohanellus kitauei]	--
EVM0005535.1	--	--	--	--	CENP-B N-terminal DNA-binding domain	--	PREDICTED: tigger transposable element-derived protein 6-like [Acyrthosiphon pisum]	--
EVM0003831.1	--	--	[S]	Function unknown	Telomere stability and silencing	Protein SDE2 homolog GN=sde2 OS=Danio rerio (Zebrafish) PE=2 SV=2	Protein SDE2 [Thelohanellus kitauei]	--
EVM0011639.1	--	K03030|2.48747e-101|spu:580426|26S proteasome non-ATPase regulatory subunit 14-like; K03030 26S proteasome regulatory subunit N11 (A)	[O]	Posttranslational modification, protein turnover, chaperones	JAB1/Mov34/MPN/PAD-1 ubiquitin protease	COP9 signalosome complex subunit 5 GN=cops5 OS=Danio rerio (Zebrafish) PE=2 SV=1	26S proteasome non-ATPase regulatory subunit 14 [Thelohanellus kitauei]	Hymenolepis diminuta genome assembly H_diminuta_Denmark ,scaffold HDID_contig0000541
EVM0009379.1	--	--	[T]	Signal transduction mechanisms	Low-density lipoprotein receptor domain class A	SCO-spondin (Precursor) GN=SSPO OS=Gallus gallus (Chicken) PE=2 SV=1	Low-density lipoprotein receptor-related protein [Thelohanellus kitauei]	Toxocara canis genome assembly T_canis_Equador ,scaffold TCNE_scaffold0000003
EVM0004526.1	--	K12879|4.86162e-162|lgi:LOTGIDRAFT_174338|hypothetical protein; K12879 THO complex subunit 2 (A)	[K]	Transcription	Transcription factor/nuclear export subunit protein 2	--	THO complex subunit 2 [Thelohanellus kitauei]	Trichoplax adhaerens hypothetical protein, mRNA
EVM0005894.1	Cellular Component: intracellular (GO:0005622);;	--	[J]	Translation, ribosomal structure and biogenesis	Ribosomal protein S12/S23	--	30S ribosomal protein S12 [Thelohanellus kitauei]	--
EVM0004637.1	--	K14018|1.54251e-63|bfo:BRAFLDRAFT_60329|hypothetical protein; K14018 phospholipase A-2-activating protein (A)	[I]	Lipid transport and metabolism	PFU (PLAA family ubiquitin binding)	Phospholipase A-2-activating protein GN=plaa OS=Xenopus laevis (African clawed frog) PE=2 SV=2	Phospholipase A-2-activating protein [Thelohanellus kitauei]	--
EVM0002720.1	--	K11141|5.39674e-100|dme:Dmel_CG32473|CG32473 gene product from transcript CG32473-RA (EC:3.4.11.-); K11141 glutamyl aminopeptidase [EC:3.4.11.7] (A)	[EO]	--	Peptidase family M1	Aminopeptidase N {ECO:0000312|EMBL:ACZ95799.1} GN=ANPEP OS=Gallus gallus (Chicken) PE=1 SV=1	uncharacterized protein Dmel_CG32473, isoform B [Drosophila melanogaster]	PREDICTED: Hydra magnipapillata aminopeptidase N-like (LOC100202828), mRNA
EVM0008342.1	--	K06275|3.22945e-24|ssc:100520379|PARVG; parvin, gamma; K06275 parvin (A)	[Z]	Cytoskeleton	Calponin homology (CH) domain	--	Gamma-parvin [Thelohanellus kitauei]	Riptortus pedestris mRNA for past-1, complete cds, sequence id: Rped-1276
EVM0006494.1	--	K04498|3.9705e-150|hmg:100203474|CREB-binding protein-like; K04498 E1A/CREB-binding protein [EC:2.3.1.48] (A)	[K]	Transcription	Histone acetylation protein	--	CREB-binding protein [Thelohanellus kitauei]	Parastrongyloides trichosuri genome assembly P_trichosuri_KNP ,scaffold PTRK_scaffold0000014
EVM0001842.1	--	--	[K]	Transcription	HSF-type DNA-binding	Heat shock factor protein 1 GN=HSF1 OS=Gallus gallus (Chicken) PE=2 SV=1	conserved Plasmodium protein, unknown function [Plasmodium ovale]	Toxocara canis genome assembly T_canis_Equador ,scaffold TCNE_scaffold0002721
EVM0001577.1	--	--	--	--	--	--	hypothetical protein RF11_01782 [Thelohanellus kitauei]	--
EVM0003495.1	--	--	[T]	Signal transduction mechanisms	Low-density lipoprotein receptor domain class A	Low-density lipoprotein receptor 1 (Precursor) GN=ldlr-a OS=Xenopus laevis (African clawed frog) PE=2 SV=1	Very low-density lipoprotein receptor [Thelohanellus kitauei]	--
EVM0001553.1	--	--	[A]	RNA processing and modification	RNA recognition motif (a.k.a. RRM, RBD, or RNP domain)	Epithelial splicing regulatory protein 2 GN=esrp2 OS=Danio rerio (Zebrafish) PE=2 SV=2	Heterogeneous nuclear ribonucleoprotein F [Thelohanellus kitauei]	--
EVM0001057.1	Molecular Function: ATP citrate synthase activity (GO:0003878);; Molecular Function: succinate-CoA ligase (ADP-forming) activity (GO:0004775);; Biological Process: metabolic process (GO:0008152);; Molecular Function: cofactor binding (GO:0048037);;	K01899|4.0796e-148|bfo:BRAFLDRAFT_124275|hypothetical protein; K01899 succinyl-CoA synthetase alpha subunit [EC:6.2.1.4 6.2.1.5] (A)	[C]	Energy production and conversion	CoA binding domain	Succinyl-CoA ligase subunit alpha, mitochondrial (Fragment) GN=SUCLG1 OS=Columba livia (Domestic pigeon) PE=1 SV=1	succinyl-CoA ligase subunit alpha [Salpingoeca rosetta]	PREDICTED: Bombus terrestris succinyl-CoA ligase [GDP-forming] subunit alpha, mitochondrial-like, transcript variant 1 (LOC100652037), mRNA
EVM0002855.1	Molecular Function: ATP binding (GO:0005524);; Cellular Component: cytoplasm (GO:0005737);; Cellular Component: cytoskeleton (GO:0005856);;	K05692|0|bmor:100145915|A3, ActA3; actin A3; K05692 actin beta/gamma 1 (A)	[Z]	Cytoskeleton	Actin	Actin, cytoplasmic 1, N-terminally processed GN=actb OS=Oreochromis mossambicus (Mozambique tilapia) PE=2 SV=1	PREDICTED: actin, cytoplasmic A3a isoform X1 [Bactrocera dorsalis]	Lottia gigantea hypothetical protein mRNA
EVM0011894.1	--	--	--	--	--	--	hypothetical protein RF11_06191 [Thelohanellus kitauei]	--
EVM0011118.1	--	K12494|4.07775e-19|dwi:Dwil_GK11304|GK11304 gene product from transcript GK11304-RA; K12494 PH and SEC7 domain-containing protein (A)	[U]	Intracellular trafficking, secretion, and vesicular transport	Sec7 domain	--	hypothetical protein RF11_00963 [Thelohanellus kitauei]	--
EVM0010110.1	--	K12811|0|hmg:100202415|probable ATP-dependent RNA helicase DDX46-like; K12811 ATP-dependent RNA helicase DDX46/PRP5 [EC:3.6.4.13] (A)	[A]	RNA processing and modification	DEAD/DEAH box helicase	ATP-dependent RNA helicase DDX42 GN=DDX42 OS=Gallus gallus (Chicken) PE=2 SV=1	putative ATP-dependent RNA helicase DDX46 [Thelohanellus kitauei]	PREDICTED: Apis dorsata probable ATP-dependent RNA helicase DDX46-like (LOC102679803), mRNA
EVM0003672.1	--	K05605|7.46414e-39|cin:100177147|3-hydroxyisobutyryl-CoA hydrolase, mitochondrial; K05605 3-hydroxyisobutyryl-CoA hydrolase [EC:3.1.2.4] (A)	[I]	Lipid transport and metabolism	2-enoyl-CoA Hydratase C-terminal region	3-hydroxyisobutyryl-CoA hydrolase, mitochondrial (Precursor) GN=HIBCH OS=Gallus gallus (Chicken) PE=2 SV=1	3-hydroxyisobutyryl-CoA hydrolase, mitochondrial [Thelohanellus kitauei]	--
EVM0002847.1	--	K17544|1.33465e-170|hmg:100212689|TBC domain-containing protein kinase-like protein-like; K17544 TBC domain-containing protein kinase-like protein (A)	[R]	General function prediction only	Rab-GTPase-TBC domain	TBC domain-containing protein kinase-like protein OS=Gallus gallus (Chicken) PE=2 SV=2	PREDICTED: TBC domain-containing protein kinase-like protein [Hydra vulgaris]	PREDICTED: Hydra magnipapillata TBC domain-containing protein kinase-like protein-like (LOC100212689), mRNA
EVM0011454.1	Molecular Function: protein kinase activity (GO:0004672);;	K11481|4.10314e-125|tru:101066448|aurora kinase A-B-like; K11481 aurora kinase A [EC:2.7.11.1] (A)	[D]	Cell cycle control, cell division, chromosome partitioning	Protein kinase domain	Aurora kinase A-B GN=aurka-b OS=Xenopus laevis (African clawed frog) PE=2 SV=3	PREDICTED: serine/threonine-protein kinase Aurora-1-like [Octopus bimaculoides]	PREDICTED: Apis dorsata aurora kinase A-like (LOC102674261), mRNA
EVM0002756.1	Biological Process: endocytosis (GO:0006897);; Biological Process: vesicle coating (GO:0006901);; Biological Process: chemical synaptic transmission (GO:0007268);; Molecular Function: protein transporter activity (GO:0008565);; Cellular Component: AP-2 adaptor complex (GO:0030122);; Biological Process: dsRNA transport (GO:0033227);; Biological Process: establishment of localization in cell (GO:00…	K11826|6.33617e-106|dya:Dyak_GE10302|Dyak_AP-50; GE10302 gene product from transcript GE10302-RA; K11826 AP-2 complex subunit mu-1 (A)	[U]	Intracellular trafficking, secretion, and vesicular transport	Adaptor complexes medium subunit family	AP-2 complex subunit mu GN=AP2M1 OS=Gallus gallus (Chicken) PE=2 SV=1	dpy-23, partial [Pristionchus pacificus]	PREDICTED: Saccoglossus kowalevskii AP-2 complex subunit mu-like (LOC100370859), mRNA
EVM0007068.1	--	K03107|3.13909e-23|lgi:LOTGIDRAFT_106123|hypothetical protein; K03107 signal recognition particle subunit SRP68 (A)	[U]	Intracellular trafficking, secretion, and vesicular transport	--	--	hypothetical protein LOTGIDRAFT_106123, partial [Lottia gigantea]	--
EVM0010033.1	--	K08869|1.26424e-85|lgi:LOTGIDRAFT_109135|hypothetical protein; K08869 aarF domain-containing kinase (A)	[R]	General function prediction only	ABC1 family	Uncharacterized aarF domain-containing protein kinase 1 (Precursor) GN=ADCK1 OS=Gallus gallus (Chicken) PE=2 SV=1	putative aarF domain-containing protein kinase 5 [Thelohanellus kitauei]	Drosophila mojavensis GI13688 (Dmoj\GI13688), mRNA
EVM0008116.1	--	--	[Q]	Secondary metabolites biosynthesis, transport and catabolism	AMP-binding enzyme	Acyl-CoA synthetase family member 4 GN=aasdh OS=Danio rerio (Zebrafish) PE=3 SV=1	Acyl-CoA synthetase family member 4 [Thelohanellus kitauei]	--
EVM0000474.1	--	--	--	--	--	--	hypothetical protein RF11_12464 [Thelohanellus kitauei]	--
EVM0004769.1	--	K01251|3.15922e-125|hmg:100198914|putative adenosylhomocysteinase 3-like; K01251 adenosylhomocysteinase [EC:3.3.1.1] (A)	[H]	Coenzyme transport and metabolism	S-adenosyl-L-homocysteine hydrolase	Adenosylhomocysteinase A GN=ahcy-a OS=Xenopus laevis (African clawed frog) PE=2 SV=1	PREDICTED: putative adenosylhomocysteinase 3 [Hydra vulgaris]	PREDICTED: Apis dorsata adenosylhomocysteinase-like (LOC102674824), mRNA
EVM0005703.1	--	--	--	--	--	--	hypothetical protein RF11_09366 [Thelohanellus kitauei]	--
EVM0000118.1	--	K00318|2.76308e-30|gga:770734|PRODH; proline dehydrogenase (oxidase) 1; K00318 proline dehydrogenase [EC:1.5.-.-] (A)	[E]	Amino acid transport and metabolism	Proline dehydrogenase	Probable proline dehydrogenase 2 GN=prodh2 OS=Xenopus laevis (African clawed frog) PE=2 SV=1	putative proline dehydrogenase 2, partial [Stegodyphus mimosarum]	--
EVM0003947.1	--	--	[E]	Amino acid transport and metabolism	Asparagine synthase	Asparagine synthetase domain-containing protein 1 GN=ASNSD1 OS=Gallus gallus (Chicken) PE=2 SV=1	hypothetical protein TRIADDRAFT_50459 [Trichoplax adhaerens]	PREDICTED: Microplitis demolitor asparagine synthetase domain-containing protein CG17486 (LOC103573836), mRNA
EVM0000391.1	--	--	--	--	--	--	Protein VPRBP [Thelohanellus kitauei]	--
EVM0007194.1	--	--	--	--	CENP-B N-terminal DNA-binding domain	--	Major centromere autoantigen B, partial [Stegodyphus mimosarum]	--
EVM0001069.1	--	--	--	--	--	--	Tigger transposable element-derived protein 6, partial [Bactrocera dorsalis]	--
EVM0004731.1	--	--	[TW]	--	--	Teneurin-4 GN=tenm4 OS=Danio rerio (Zebrafish) PE=2 SV=1	Teneurin-3 [Harpegnathos saltator]	--
EVM0009434.7	--	K06252|1.67662e-68|ptr:462578|TNXB; tenascin-X; K06252 tenascin (A)	[TW]	--	EGF-like domain	Notch 1 intracellular domain (Precursor) GN=notch1 OS=Xenopus laevis (African clawed frog) PE=1 SV=3	unnamed protein product [Oikopleura dioica]	--
EVM0006269.1	Cellular Component: spindle pole (GO:0000922);; Cellular Component: endoplasmic reticulum (GO:0005783);; Cellular Component: aster (GO:0005818);; Cellular Component: plasma membrane (GO:0005886);; Biological Process: meiotic nuclear division (GO:0007126);; Biological Process: embryo development ending in birth or egg hatching (GO:0009792);; Cellular Component: perinuclear region of cytoplasm (GO:…	--	[R]	General function prediction only	Torsin	Torsin-2A (Precursor) GN=tor2a OS=Xenopus laevis (African clawed frog) PE=2 SV=1	PREDICTED: torsin-1A-like [Lingula anatina]	--
EVM0005591.1	--	K11273|3.99203e-33|lgi:LOTGIDRAFT_112727|hypothetical protein; K11273 chromosome transmission fidelity protein 1 [EC:3.6.4.13] (A)	[L]	Replication, recombination and repair	Helicase C-terminal domain	Regulator of telomere elongation helicase 1 {ECO:0000255|HAMAP-Rule:MF_03065} GN=rtel1 OS=Danio rerio (Zebrafish) PE=3 SV=1	DEAD/DEAH box helicase [Reticulomyxa filosa]	Tetrahymena thermophila DNA repair helicase, mRNA
EVM0009279.1	--	--	--	--	HCaRG protein	--	COMM domain-containing protein 4, partial [Stegodyphus mimosarum]	--
EVM0009583.1	--	K16669|1.20856e-09|bfo:BRAFLDRAFT_92256|hypothetical protein; K16669 protocadherin Fat 4 (A)	[TW]	--	Human growth factor-like EGF	Teneurin-3 GN=tenm3 OS=Danio rerio (Zebrafish) PE=2 SV=1	hypothetical protein [Monosiga brevicollis MX1]	--
EVM0007836.1	--	K09327|9.1661e-15|cmk:103178029|prop1; PROP paired-like homeobox 1; K09327 homeobox protein prophet of Pit-1 (A)	[R]	General function prediction only	Homeobox domain	Homeobox protein goosecoid isoform A GN=gsc-a OS=Xenopus laevis (African clawed frog) PE=2 SV=2	Homeobox protein ceh-36 [Thelohanellus kitauei]	--
EVM0000232.1	--	--	--	--	--	--	hypothetical protein RF11_07377 [Thelohanellus kitauei]	PREDICTED: Diaphorina citri uncharacterized LOC103508455 (LOC103508455), partial mRNA
EVM0002497.1	--	--	[K]	Transcription	Putative zinc finger motif, C2HC5-type	--	hypothetical protein g.19927 [Cuerna arida]	--
EVM0010687.1	--	K02599|3.32387e-07|pale:102889752|NOTCH1; notch 1; K02599 Notch (A)	[T]	Signal transduction mechanisms	--	Notch 1 intracellular domain (Precursor) GN=notch1a OS=Danio rerio (Zebrafish) PE=2 SV=1	hypothetical protein RF11_07980 [Thelohanellus kitauei]	--
EVM0004104.1	--	--	--	--	--	--	Lysophosphatidic acid phosphatase type 6 [Thelohanellus kitauei]	--
EVM0010279.1	--	K02875|1.21134e-21|aag:AaeL_AAEL011447|60S ribosomal protein L14; K02875 large subunit ribosomal protein L14e (A)	[J]	Translation, ribosomal structure and biogenesis	Ribosomal protein L14	--	PREDICTED: 60S ribosomal protein L14 [Diachasma alloeum]	--
EVM0000027.1	Biological Process: movement of cell or subcellular component (GO:0006928);; Biological Process: gonad development (GO:0008406);; Biological Process: embryo development (GO:0009790);; Biological Process: body morphogenesis (GO:0010171);; Biological Process: sexual reproduction (GO:0019953);; Biological Process: cellular component morphogenesis (GO:0032989);; Biological Process: locomotion (GO:004…	--	[TW]	--	EGF-like domain	Teneurin C-terminal-associated peptide GN=TENM1 OS=Gallus gallus (Chicken) PE=1 SV=1	Neurogenic locus notch protein 3 [Thelohanellus kitauei]	--
EVM0010847.1	--	K15202|5.9139e-09|aga:AgaP_AGAP009321|AGAP009321-PA; K15202 general transcription factor 3C polypeptide 5 (transcription factor C subunit 1) (A)	[K]	Transcription	RNA polymerase III transcription factor (TF)IIIC subunit	--	hypothetical protein RF11_14939 [Thelohanellus kitauei]	--
EVM0011949.1	--	K12397|6.8398e-14|asn:102383202|AP-3 complex subunit beta-1-like; K12397 AP-3 complex subunit beta (A)	[U]	Intracellular trafficking, secretion, and vesicular transport	Adaptin N terminal region	--	AP-3 complex subunit beta-1 [Thelohanellus kitauei]	--
EVM0009667.1	--	K11343|2.2019e-08|tad:TRIADDRAFT_59360|hypothetical protein; K11343 MRG-binding protein (A)	[S]	Function unknown	Chromatin modification-related protein EAF7	--	putative mrg-binding protein [Danaus plexippus]	--
EVM0006326.1	--	--	--	--	Galactose binding lectin domain	--	PREDICTED: uncharacterized protein LOC100210142 [Hydra vulgaris]	--
EVM0006585.1	--	--	[EO]	--	Peptidase family M1	Aminopeptidase N {ECO:0000312|EMBL:ACZ95799.1} GN=ANPEP OS=Gallus gallus (Chicken) PE=1 SV=1	Endoplasmic reticulum aminopeptidase 1 [Thelohanellus kitauei]	PREDICTED: Solenopsis invicta aminopeptidase N-like (LOC105193936), mRNA
EVM0003901.1	--	K11293|6.50341e-17|phu:Phum_PHUM455670|HIRA protein, putative; K11293 protein HIRA/HIR1 (A)	[DK]	--	TUP1-like enhancer of split	Protein HIRA GN=HIRA OS=Gallus gallus (Chicken) PE=1 SV=2	Protein HIRA [Thelohanellus kitauei]	--
EVM0011090.2	--	--	[K]	Transcription	Ring finger domain	RING finger protein 141 GN=RNF141 OS=Gallus gallus (Chicken) PE=2 SV=1	E3 ubiquitin-protein ligase ICP0 [Thelohanellus kitauei]	--
EVM0005329.1	--	K10260|2.60291e-10|spu:584271|F-box/WD repeat-containing protein sel-10-like; K10260 F-box and WD-40 domain protein 7 (A)	[R]	General function prediction only	WD domain, G-beta repeat	Beta-TrCP GN=fbxw1 OS=Xenopus laevis (African clawed frog) PE=2 SV=1	hypothetical protein RFI_35402, partial [Reticulomyxa filosa]	--
EVM0004402.1	--	--	--	--	Reverse transcriptase (RNA-dependent DNA polymerase)	--	r2 protein [Lasius niger]	--
EVM0002084.1	--	K06072|2.32178e-73|bmor:100188970|Dohh; deoxyhypusine hydroxylase/monooxygenase (EC:1.14.99.29); K06072 deoxyhypusine monooxygenase [EC:1.14.99.29] (A)	[R]	General function prediction only	HEAT repeats	Deoxyhypusine hydroxylase {ECO:0000255|HAMAP-Rule:MF_03101} GN=dohh OS=Xenopus laevis (African clawed frog) PE=2 SV=1	Deoxyhypusine hydroxylase [Thelohanellus kitauei]	Lepeophtheirus salmonis Pacific form clone lsal-evj-509-303 Deoxyhypusine hydroxylase putative mRNA, complete cds
EVM0010992.1	--	K01951|0|bmor:101744452|GMP synthase [glutamine-hydrolyzing]-like; K01951 GMP synthase (glutamine-hydrolysing) [EC:6.3.5.2] (A)	[F]	Nucleotide transport and metabolism	Glutamine amidotransferase class-I	--	GMP synthase [glutamine-hydrolyzing] [Thelohanellus kitauei]	Lottia gigantea hypothetical protein partial mRNA
EVM0002162.1	--	--	--	--	TFIIS helical bundle-like domain	--	hypothetical protein RF11_05831 [Thelohanellus kitauei]	--
EVM0010708.1	Molecular Function: nucleotide binding (GO:0000166);; Molecular Function: GTPase activity (GO:0003924);; Biological Process: signal transduction (GO:0007165);; Biological Process: epidermis development (GO:0008544);; Biological Process: collagen and cuticulin-based cuticle development (GO:0040002);;	K04353|6.29628e-59|smm:Smp_142450|rap1 and; K04353 Ras-related protein Rap-1A (A)	[R]	General function prediction only	Ras family	Ras-related protein Rap-1b (Precursor) GN=rap1b OS=Cyprinus carpio (Common carp) PE=2 SV=1	Ras-related protein Rap-1b [Schistosoma haematobium]	Drosophila yakuba GE20907 (Dyak\GE20907), mRNA
EVM0009594.1	--	--	--	--	--	--	hypothetical protein RF11_11210 [Thelohanellus kitauei]	--
EVM0000840.1	--	--	--	--	--	--	hypothetical protein RF11_13729 [Thelohanellus kitauei]	--
EVM0008112.1	--	--	--	--	--	--	hypothetical protein RF11_11642 [Thelohanellus kitauei]	--
EVM0011062.1	--	K14833|7.01651e-31|bfo:BRAFLDRAFT_229318|hypothetical protein; K14833 nucleolar complex protein 2 (A)	[J]	Translation, ribosomal structure and biogenesis	Noc2p family	--	Nucleolar complex protein 2 [Thelohanellus kitauei]	--
EVM0009368.1	--	--	[TW]	--	--	Tenascin (Precursor) GN=TNC OS=Gallus gallus (Chicken) PE=1 SV=2	hypothetical protein RF11_13729 [Thelohanellus kitauei]	--
EVM0003451.1	--	--	[R]	General function prediction only	Sulfatase	--	Arylsulfatase B [Thelohanellus kitauei]	--
EVM0003180.1	--	--	[ODR]	--	--	Protein unc-45 homolog B {ECO:0000250|UniProtKB:Q8CGY6} OS=Xenopus laevis (African clawed frog) PE=2 SV=1	Protein unc-45 B [Thelohanellus kitauei]	--
EVM0003404.1	--	K10598|2.9235e-131|hmg:100198050|peptidyl-prolyl cis-trans isomerase-like 2-like; K10598 peptidyl-prolyl cis-trans isomerase-like 2 [EC:5.2.1.8] (A)	[O]	Posttranslational modification, protein turnover, chaperones	Cyclophilin type peptidyl-prolyl cis-trans isomerase/CLD	Peptidyl-prolyl cis-trans isomerase-like 3 GN=PPIL3 OS=Gallus gallus (Chicken) PE=2 SV=1	Peptidyl-prolyl cis-trans isomerase 4 [Thelohanellus kitauei]	PREDICTED: Nasonia vitripennis peptidyl-prolyl cis-trans isomerase-like 2 (LOC100119503), transcript variant X2, mRNA
EVM0000247.1	--	--	[BD]	--	DDE superfamily endonuclease	--	Tigger transposable element-derived protein 6 [Trichinella zimbabwensis]	--
EVM0011316.1	--	--	[A]	RNA processing and modification	LUC7 N_terminus	--	PREDICTED: luc7-like protein 3 [Priapulus caudatus]	--
EVM0005071.1	--	--	[U]	Intracellular trafficking, secretion, and vesicular transport	SCAMP family	Secretory carrier-associated membrane protein 5 GN=scamp5 OS=Xenopus tropicalis (Western clawed frog) PE=2 SV=1	hypothetical protein HELRODRAFT_185385 [Helobdella robusta]	--
EVM0003818.1	--	--	[O]	Posttranslational modification, protein turnover, chaperones	Papain family cysteine protease	Cathepsin L1 light chain (Fragments) GN=CTSL OS=Gallus gallus (Chicken) PE=1 SV=1	Pro-cathepsin H [Thelohanellus kitauei]	Entamoeba histolytica HM-1:IMSS cysteine protease, putative, mRNA
EVM0002122.1	--	K06965|2.72807e-49|bfo:BRAFLDRAFT_123352|hypothetical protein; K06965 protein pelota (A)	[J]	Translation, ribosomal structure and biogenesis	eRF1 domain 3	Protein pelota homolog GN=pelo OS=Danio rerio (Zebrafish) PE=2 SV=1	PREDICTED: protein pelota [Galendromus occidentalis]	--
EVM0009124.1	--	--	--	--	--	--	hypothetical protein RF11_03450 [Thelohanellus kitauei]	--
EVM0001963.1	--	--	--	--	--	--	hypothetical protein RF11_10420 [Thelohanellus kitauei]	--
EVM0002329.1	--	K14716|5.74316e-34|phu:Phum_PHUM089060|hypothetical protein; K14716 solute carrier family 39 (zinc transporter), member 10 (A)	[P]	Inorganic ion transport and metabolism	ZIP Zinc transporter	Zinc transporter ZIP10 (Precursor) GN=slc39a10 OS=Danio rerio (Zebrafish) PE=2 SV=1	Zinc transporter ZIP10 [Thelohanellus kitauei]	--
EVM0009693.1	Biological Process: metabolic process (GO:0008152);;	K00560|3.24511e-31|aga:AgaP_AGAP010457|AGAP010457-PA; K00560 thymidylate synthase [EC:2.1.1.45] (A)	[F]	Nucleotide transport and metabolism	Thymidylate synthase	--	AGAP010457-PA [Anopheles gambiae str. PEST]	Leishmania major strain Friedlin complete genome, chromosome 6
EVM0011085.1	--	K00416|5.22743e-10|loa:LOAG_06463|filarial common antigen; K00416 ubiquinol-cytochrome c reductase subunit 6 (A)	--	--	Ubiquinol-cytochrome C reductase hinge protein	--	PREDICTED: cytochrome b-c1 complex subunit 6, mitochondrial-like [Ceratina calcarata]	--
EVM0009272.1	--	--	[A]	RNA processing and modification	Oligonucleotide/oligosaccharide-binding (OB)-fold	--	putative ATP-dependent RNA helicase DHX34 [Thelohanellus kitauei]	--
EVM0005976.1	--	K11339|1.36341e-10|hmg:100197355|mortality factor 4-like protein 1-like; K11339 mortality factor 4-like protein 1 (A)	[BK]	--	MRG	--	Chromatin modification-related protein eaf3 [Thelohanellus kitauei]	--
EVM0012203.1	--	K01081|2.77063e-79|bfo:BRAFLDRAFT_114849|hypothetical protein; K01081 5'-nucleotidase [EC:3.1.3.5] (A)	[F]	Nucleotide transport and metabolism	5' nucleotidase family	Cytosolic purine 5&apos;-nucleotidase GN=nt5c2 OS=Xenopus laevis (African clawed frog) PE=2 SV=1	PREDICTED: cytosolic purine 5&apos;-nucleotidase-like isoform X6 [Branchiostoma belcheri]	Strongyloides ratti genome assembly S_ratti_ED321 ,chromosome : 2
EVM0004122.1	--	K13753|8.66599e-85|hmg:100209635|sodium/potassium/calcium exchanger 4-like; K13753 solute carrier family 24 (sodium/potassium/calcium exchanger), member 5 (A)	[PT]	--	Sodium/calcium exchanger protein	Sodium/potassium/calcium exchanger 5 (Precursor) GN=slc24a5 OS=Danio rerio (Zebrafish) PE=2 SV=1	Sodium/potassium/calcium exchanger 4 [Thelohanellus kitauei]	--
EVM0004470.1	--	K03068|4.50581e-07|dre:568518|lrp5, LRP6; low density lipoprotein receptor-related protein 5; K03068 low density lipoprotein receptor-related protein 5/6 (A)	[T]	Signal transduction mechanisms	Low-density lipoprotein receptor domain class A	Sortilin-related receptor (Fragment) GN=SORL1 OS=Gallus gallus (Chicken) PE=2 SV=1	very low-density lipoprotein receptor [Clonorchis sinensis]	--
EVM0009001.1	--	--	[O]	Posttranslational modification, protein turnover, chaperones	Zinc finger, C3HC4 type (RING finger)	RING finger protein 10 GN=rnf10 OS=Xenopus laevis (African clawed frog) PE=2 SV=1	RING finger protein 10 [Thelohanellus kitauei]	--
EVM0008071.1	--	--	--	--	--	--	--	Entamoeba histolytica cDNA clone: Xeh-012G03, hypothetical protein, conserved, complete cds, strain: HM-1:IMSS
EVM0007527.1	--	K05931|5.46895e-118|ame:411458|GB18129; histone-arginine methyltransferase CARMER-like; K05931 histone-arginine methyltransferase CARM1 [EC:2.1.1.125] (A)	[OK]	--	PRMT5 arginine-N-methyltransferase	Histone-arginine methyltransferase CARM1 GN=carm1 OS=Danio rerio (Zebrafish) PE=2 SV=1	Histone-arginine methyltransferase CARMER [Thelohanellus kitauei]	PREDICTED: Ceratitis capitata histone-arginine methyltransferase CARMER-like (LOC101457212), mRNA
EVM0003160.1	--	--	--	--	--	--	hypothetical protein RF11_00561 [Thelohanellus kitauei]	--
EVM0007988.1	Molecular Function: transferase activity, transferring phosphorus-containing groups (GO:0016772);;	K06276|8.674e-81|acs:100559955|pdpk1; 3-phosphoinositide dependent protein kinase 1; K06276 3-phosphoinositide dependent protein kinase-1 [EC:2.7.11.1] (A)	[T]	Signal transduction mechanisms	Protein kinase domain	Serine/threonine-protein kinase Sgk1 GN=SGK1 OS=Gallus gallus (Chicken) PE=2 SV=1	phosphoinositide dependent kinase-1 [Patiria pectinifera]	--
EVM0002638.1	Biological Process: developmental process involved in reproduction (GO:0003006);; Molecular Function: RNA binding (GO:0003723);; Molecular Function: protein binding (GO:0005515);; Cellular Component: cytoplasm (GO:0005737);; Biological Process: RNA processing (GO:0006396);; Biological Process: organelle organization (GO:0006996);; Biological Process: gamete generation (GO:0007276);; Biological Pr…	K10260|1.36957e-07|dse:Dsec_GM13994|GM13994 gene product from transcript GM13994-RA; K10260 F-box and WD-40 domain protein 7 (A)	[S]	Function unknown	WD domain, G-beta repeat	Lissencephaly-1 homolog A {ECO:0000255|HAMAP-Rule:MF_03141} GN=pafah1b1-1 OS=Salmo salar (Atlantic salmon) PE=2 SV=1	hypothetical protein SteCoe_14802 [Stentor coeruleus]	--
EVM0004896.1	--	--	[BD]	--	DDE superfamily endonuclease	--	PREDICTED: LOW QUALITY PROTEIN: tigger transposable element-derived protein 6-like [Parasteatoda tepidariorum]	--
EVM0004568.1	--	--	--	--	--	--	hypothetical protein RF11_06368 [Thelohanellus kitauei]	--
EVM0011925.1	--	--	[Z]	Cytoskeleton	Regulator of Vps4 activity in the MVB pathway	--	PREDICTED: IST1 homolog isoform X1 [Dufourea novaeangliae]	--
EVM0012421.1	--	K05665|0|dre:100002010|abcc1, si:dkeyp-72e1.5; ATP-binding cassette, sub-family C (CFTR/MRP), member 1; K05665 ATP-binding cassette, subfamily C (CFTR/MRP), member 1 (A)	[Q]	Secondary metabolites biosynthesis, transport and catabolism	ABC transporter	Multidrug resistance-associated protein 1 GN=ABCC1 OS=Gallus gallus (Chicken) PE=2 SV=1	Multidrug resistance-associated protein 1 [Thelohanellus kitauei]	Entamoeba dispar SAW760 multidrug resistance-associated protein, putative EDI_044110 mRNA, complete cds
EVM0006137.1	--	K11496|1.94942e-26|ptr:100613707|major centromere autoantigen B; K11496 centromere protein B (A)	[BD]	--	Tc5 transposase DNA-binding domain	--	Major centromere autoantigen B, partial [Stegodyphus mimosarum]	--
EVM0008869.1	--	--	--	--	Transposase IS4	--	PREDICTED: piggyBac transposable element-derived protein 4-like [Acropora digitifera]	--
EVM0000913.1	--	K14565|1.535e-134|xtr:394916|nop58, NOP5/NOP58, nop5; NOP58 ribonucleoprotein; K14565 nucleolar protein 58 (A)	[AJ]	--	Putative snoRNA binding domain	U4/U6 small nuclear ribonucleoprotein Prp31 GN=prpf31 OS=Danio rerio (Zebrafish) PE=2 SV=1	PREDICTED: nucleolar protein 58 [Aethina tumida]	PREDICTED: Megachile rotundata nucleolar protein 58-like (LOC100874774), mRNA
EVM0008582.1	--	K11662|9.3836e-42|bfo:BRAFLDRAFT_75660|hypothetical protein; K11662 actin-related protein 6 (A)	[Z]	Cytoskeleton	Actin	Actin-related protein 6 GN=ACTR6 OS=Gallus gallus (Chicken) PE=1 SV=1	PREDICTED: actin-related protein 6 [Microplitis demolitor]	Brugia malayi Actin family protein partial mRNA
EVM0003303.1	--	K10758|4.97898e-63|hmg:100213401|sulfhydryl oxidase 1-like; K10758 thiol oxidase [EC:1.8.3.2] (A)	[D]	Cell cycle control, cell division, chromosome partitioning	Erv1 / Alr family	Sulfhydryl oxidase 1 (Precursor) GN=QSOX1 OS=Gallus gallus (Chicken) PE=1 SV=1	PREDICTED: sulfhydryl oxidase 1-like [Hydra vulgaris]	--
EVM0001445.1	--	--	--	--	Thioredoxin	--	--	--
EVM0010562.1	--	--	--	--	--	--	hypothetical protein RF11_01766 [Thelohanellus kitauei]	--
EVM0011354.1	--	K11092|7.29864e-61|tad:TRIADDRAFT_28604|hypothetical protein; K11092 U2 small nuclear ribonucleoprotein A' (A)	[A]	RNA processing and modification	Leucine-rich repeat	Leucine-rich repeat-containing protein 9 GN=lrrc9 OS=Xenopus tropicalis (Western clawed frog) PE=2 SV=2	U2 small nuclear ribonucleoprotein A&apos; [Thelohanellus kitauei]	PREDICTED: Harpegnathos saltator probable U2 small nuclear ribonucleoprotein A' (LOC105190306), mRNA
EVM0000310.1	--	--	[R]	General function prediction only	Retroviral aspartyl protease	--	Retrovirus-related Pol polyprotein from transposon gypsy [Thelohanellus kitauei]	--
EVM0011489.1	--	--	--	--	--	--	hypothetical protein g.48525 [Graphocephala atropunctata]	--
EVM0011611.1	--	--	[K]	Transcription	Homeobox domain	Homeobox protein six1 GN=six1 OS=Xenopus laevis (African clawed frog) PE=2 SV=1	Homeobox protein SIX4 [Thelohanellus kitauei]	--
EVM0005531.1	--	--	--	--	Domain of unknown function (DUF4507)	--	hypothetical protein RF11_10814 [Thelohanellus kitauei]	--
EVM0010397.1	--	--	--	--	Annexin	--	--	--
EVM0004528.1	--	--	--	--	--	--	hypothetical protein RF11_05512 [Thelohanellus kitauei]	--
EVM0009688.1	--	--	[R]	General function prediction only	--	--	Transposon Ty3-G Gag-Pol polyprotein [Thelohanellus kitauei]	Schistocephalus solidus genome assembly S_solidus_NST_G2 ,scaffold SSLN_scaffold0005104
EVM0005770.1	--	K08423|2.23218e-13|shr:100920075|GPR101; G protein-coupled receptor 101; K08423 G protein-coupled receptor 101 (A)	[R]	General function prediction only	7 transmembrane receptor (rhodopsin family)	D(5)-like dopamine receptor GN=dl OS=Takifugu rubripes (Japanese pufferfish) PE=3 SV=1	putative G-protein coupled receptor 101 [Thelohanellus kitauei]	--
EVM0009062.1	--	--	[TW]	--	EGF-like domain	Teneurin-3 GN=tenm3 OS=Danio rerio (Zebrafish) PE=2 SV=1	hypothetical protein BRAFLDRAFT_86953 [Branchiostoma floridae]	--
EVM0006012.1	--	--	--	--	--	--	--	Soboliphyme baturini genome assembly S_baturini_Dall_Island ,scaffold SBAD_scaffold0012363
EVM0005499.1	--	--	[L]	Replication, recombination and repair	CAF1 family ribonuclease	Poly(A)-specific ribonuclease PARN GN=parn OS=Xenopus laevis (African clawed frog) PE=1 SV=1	Poly(A)-specific ribonuclease PARN [Thelohanellus kitauei]	--
EVM0011163.1	--	--	--	--	--	Ribonuclease kappa-A GN=rnaseka OS=Danio rerio (Zebrafish) PE=3 SV=1	--	--
EVM0004862.1	Molecular Function: transferase activity (GO:0016740);;	K07441|3.81567e-28|phu:Phum_PHUM465350|UDP-N-acetylglucosamine transferase subunit ALG14, putative; K07441 beta-1,4-N-acetylglucosaminyltransferase [EC:2.4.1.141] (A)	[R]	General function prediction only	Oligosaccharide biosynthesis protein Alg14 like	--	UDP-N-acetylglucosamine transferase subunit ALG14 [Thelohanellus kitauei]	--
EVM0009121.1	--	K15173|6.7897e-98|cge:100769758|Ttf2; transcription termination factor, RNA polymerase II; K15173 transcription termination factor 2 [EC:3.6.4.-] (A)	[KL]	--	SNF2 family N-terminal domain	DNA repair and recombination protein RAD54B GN=RAD54B OS=Gallus gallus (Chicken) PE=2 SV=1	PREDICTED: transcription termination factor 2-like [Branchiostoma belcheri]	Rhabditophanes sp. KR3021 genome assembly Rhabditophanes_sp_KR3021 ,scaffold RSKR_scaffold0000009
EVM0005734.1	--	--	--	--	--	--	hypothetical protein RF11_07913 [Thelohanellus kitauei]	--
EVM0011916.1	--	K14787|4.8683e-80|cmk:103184372|rbm19; RNA binding motif protein 19; K14787 multiple RNA-binding domain-containing protein 1 (A)	[R]	General function prediction only	RNA recognition motif. (a.k.a. RRM, RBD, or RNP domain)	Nucleolin GN=ncl OS=Xenopus laevis (African clawed frog) PE=2 SV=3	hypothetical protein RvY_04042-1 [Ramazzottius varieornatus]	PREDICTED: Nasonia vitripennis probable RNA-binding protein 19 (LOC100121522), mRNA
EVM0008109.1	--	K00744|7.00902e-58|pbi:103063095|MGAT5; mannosyl (alpha-1,6-)-glycoprotein beta-1,6-N-acetyl-glucosaminyltransferase; K00744 alpha-1,3(6)-mannosylglycoprotein beta-1,6-N-acetyl-glucosaminyltransferase [EC:2.4.1.155] (A)	--	--	Glycosyltransferase family 18	--	PREDICTED: alpha-1,6-mannosylglycoprotein 6-beta-N-acetylglucosaminyltransferase A-like [Lingula anatina]	PREDICTED: Saccoglossus kowalevskii alpha-1,6-mannosylglycoprotein 6-beta-N-acetylglucosaminyltransferase A-like (LOC100366560), mRNA
EVM0006085.1	--	K17759|2.11449e-69|dse:Dsec_GM11335|GM11335 gene product from transcript GM11335-RA; K17759 NAD(P)H-hydrate epimerase [EC:5.1.99.6] (A)	[S]	Function unknown	YjeF-related protein N-terminus	NAD(P)H-hydrate epimerase {ECO:0000255|HAMAP-Rule:MF_03159} (Precursor) GN=apoa1bp OS=Xenopus tropicalis (Western clawed frog) PE=3 SV=1	NAD(P)H-hydrate epimerase [Thelohanellus kitauei]	PREDICTED: Bactrocera cucurbitae NAD(P)H-hydrate epimerase (LOC105217669), mRNA
EVM0003150.1	--	--	[BD]	--	DDE superfamily endonuclease	--	Jerky protein -like protein [Thelohanellus kitauei]	--
EVM0009669.1	Molecular Function: catalytic activity (GO:0003824);; Cellular Component: cytoplasm (GO:0005737);;	K03635|4.37438e-25|lgi:LOTGIDRAFT_189273|hypothetical protein; K03635 molybdopterin synthase catalytic subunit [EC:2.8.1.12] (A)	[H]	Coenzyme transport and metabolism	MoaE protein	Molybdopterin synthase catalytic subunit {ECO:0000255|HAMAP-Rule:MF_03052} OS=Taeniopygia guttata (Zebra finch) PE=2 SV=1	Molybdopterin synthase catalytic subunit [Thelohanellus kitauei]	--
EVM0003028.1	--	K14454|5.44085e-26|dvi:Dvir_GJ21858|GJ21858 gene product from transcript GJ21858-RA; K14454 aspartate aminotransferase, cytoplasmic [EC:2.6.1.1] (A)	[E]	Amino acid transport and metabolism	Aminotransferase class I and II	Aspartate aminotransferase, mitochondrial (Precursor) GN=got2 OS=Xenopus tropicalis (Western clawed frog) PE=2 SV=1	PREDICTED: aspartate aminotransferase, cytoplasmic [Drosophila busckii]	--
EVM0012402.1	--	--	--	--	Transposase IS4	--	PREDICTED: piggyBac transposable element-derived protein 4-like [Papilio machaon]	--
EVM0006654.1	--	--	--	--	--	--	Nuclear pore complex protein Nup50 [Thelohanellus kitauei]	--
EVM0001311.1	--	--	[R]	General function prediction only	Tryptophan/tyrosine permease family	Transmembrane protein 104 GN=TMEM104 OS=Gallus gallus (Chicken) PE=2 SV=1	Transmembrane protein 104 [Thelohanellus kitauei]	--
EVM0006084.1	--	--	--	--	--	--	Zinc finger MYM-type protein 6 [Thelohanellus kitauei]	--
EVM0002989.1	--	K06252|2.82505e-72|ocu:100357231|TNXB; tenascin XB; K06252 tenascin (A)	[TW]	--	EGF-like domain	Notch 1 intracellular domain (Precursor) GN=notch1 OS=Xenopus laevis (African clawed frog) PE=1 SV=3	unnamed protein product [Oikopleura dioica]	--
EVM0000313.1	--	--	[BD]	--	DDE superfamily endonuclease	--	putative tick transposon, partial [Amblyomma aureolatum]	--
EVM0006765.1	--	K00844|2.21214e-21|api:100158700|hexokinase type 2-like; K00844 hexokinase [EC:2.7.1.1] (A)	[G]	Carbohydrate transport and metabolism	Hexokinase	--	Hexokinase [Thelohanellus kitauei]	--
EVM0009829.1	--	K09496|9.68592e-44|cin:100176488|cct4; T-complex protein 1 subunit delta; K09496 T-complex protein 1 subunit delta (A)	[O]	Posttranslational modification, protein turnover, chaperones	TCP-1/cpn60 chaperonin family	T-complex protein 1 subunit delta GN=cct4 OS=Takifugu rubripes (Japanese pufferfish) PE=2 SV=1	T-complex protein 1 subunit delta [Thelohanellus kitauei]	--
EVM0001582.1	--	--	--	--	--	--	hypothetical protein RF11_13865 [Thelohanellus kitauei]	--
EVM0009228.1	--	--	--	--	--	--	PREDICTED: tigger transposable element-derived protein 1-like [Parasteatoda tepidariorum]	--
EVM0010846.1	--	--	--	--	--	--	hypothetical protein RF11_13989 [Thelohanellus kitauei]	--
EVM0000211.1	--	--	[T]	Signal transduction mechanisms	--	Wnt inhibitory factor 1 (Precursor) GN=wif1 OS=Xenopus laevis (African clawed frog) PE=2 SV=1	hypothetical protein RF11_02263 [Thelohanellus kitauei]	--
EVM0005503.1	--	--	--	--	ISXO2-like transposase domain	--	hypothetical protein RF11_03745 [Thelohanellus kitauei]	--
EVM0005888.1	--	K03132|4.90001e-17|bfo:BRAFLDRAFT_128732|hypothetical protein; K03132 transcription initiation factor TFIID subunit 7 (A)	[K]	Transcription	TAFII55 protein conserved region	--	Transcription initiation factor TFIID subunit 7 [Thelohanellus kitauei]	--
EVM0010085.1	--	K01164|1.98957e-09|nve:NEMVE_v1g168328|hypothetical protein; K01164 ribonuclease P/MRP protein subunit POP1 [EC:3.1.26.5] (A)	--	--	POPLD (NUC188) domain	--	hypothetical protein RF11_01012 [Thelohanellus kitauei]	--
EVM0001350.1	--	K04649|6.30077e-60|loa:LOAG_10437|hypothetical protein; K04649 ubiquitin-conjugating enzyme (huntingtin interacting protein 2) [EC:6.3.2.19] (A)	[O]	Posttranslational modification, protein turnover, chaperones	Ubiquitin-conjugating enzyme	Ubiquitin-conjugating enzyme E2 D4 {ECO:0000250|UniProtKB:Q9Y2X8} GN=ube2d4 OS=Xenopus laevis (African clawed frog) PE=1 SV=1	Ubiquitin-conjugating enzyme and Ubiquitin-associated translation elongation factor EF1B domain containing protein [Haemonchus contortus]	Helobdella robusta hypothetical protein mRNA
EVM0002974.1	--	--	--	--	Transposase IS4	--	PiggyBac transposable element-derived protein 3, partial [Stegodyphus mimosarum]	--
EVM0010873.1	--	--	--	--	RINT-1 / TIP-1 family	--	RAD50-interacting protein 1, partial [Stegodyphus mimosarum]	--
EVM0001937.1	--	--	[BD]	--	DDE superfamily endonuclease	--	PREDICTED: tigger transposable element-derived protein 6-like [Acyrthosiphon pisum]	--
EVM0009254.1	--	K01868|0|aag:AaeL_AAEL001206|threonyl-tRNA synthetase; K01868 threonyl-tRNA synthetase [EC:6.1.1.3] (A)	[J]	Translation, ribosomal structure and biogenesis	tRNA synthetase class II core domain (G, H, P, S and T)	Probable threonine--tRNA ligase 2, cytoplasmic GN=tarsl2 OS=Xenopus tropicalis (Western clawed frog) PE=2 SV=1	PREDICTED: threonine--tRNA ligase, cytoplasmic isoform X2 [Athalia rosae]	PREDICTED: Apis mellifera threonyl-tRNA synthetase, cytoplasmic-like (LOC412200), transcript variant X2, mRNA
EVM0008217.1	--	--	[S]	Function unknown	Integral membrane protein DUF106	ER membrane protein complex subunit 3 GN=emc3 OS=Danio rerio (Zebrafish) PE=2 SV=1	hypothetical protein TRIADDRAFT_25209 [Trichoplax adhaerens]	--
EVM0007076.1	--	K02731|3.66045e-69|nve:NEMVE_v1g179894|hypothetical protein; K02731 20S proteasome subunit alpha 4 [EC:3.4.25.1] (A)	[O]	Posttranslational modification, protein turnover, chaperones	Proteasome subunit	Proteasome subunit alpha type-7 GN=psma7 OS=Carassius auratus (Goldfish) PE=2 SV=1	predicted protein [Nematostella vectensis]	Leishmania mexicana MHOM/GT/2001/U1103 putative proteasome alpha 7 subunit (LMXM_11_0240) mRNA, complete cds
EVM0004787.1	--	K16547|7.78135e-12|cjc:100385249|NEDD1; neural precursor cell expressed, developmentally down-regulated 1; K16547 protein NEDD1 (A)	[T]	Signal transduction mechanisms	--	--	Protein NEDD1 [Thelohanellus kitauei]	--
EVM0007189.1	--	K06252|1.40927e-19|cjc:100396269|TNXB; tenascin XB; K06252 tenascin (A)	[TW]	--	EGF-like domain	Teneurin-3 GN=tenm3 OS=Danio rerio (Zebrafish) PE=2 SV=1	putative teneurin-1, partial [Triatoma infestans]	--
EVM0001471.1	--	K18328|2.15026e-70|nve:NEMVE_v1g12306|hypothetical protein; K18328 lariat debranching enzyme [EC:3.1.-.-] (A)	[A]	RNA processing and modification	Lariat debranching enzyme, C-terminal domain	Lariat debranching enzyme GN=dbr1 OS=Danio rerio (Zebrafish) PE=1 SV=1	Lariat debranching enzyme [Thelohanellus kitauei]	Lottia gigantea hypothetical protein partial mRNA
EVM0003581.1	--	--	--	--	Integrase core domain	--	Pro-Pol polyprotein [Thelohanellus kitauei]	Trichinella spiralis retrovirus-related Pol polyprotein from transposon 412 (Tsp_09964) mRNA, complete cds
EVM0001793.1	--	K02156|7.36633e-158|lgi:LOTGIDRAFT_210915|hypothetical protein; K02156 aubergine (A)	[D]	Cell cycle control, cell division, chromosome partitioning	Piwi domain	Piwi-like protein 2 GN=piwil2 OS=Oncorhynchus mykiss (Rainbow trout) PE=2 SV=1	PREDICTED: piwi-like protein 1 isoform X2 [Octopus bimaculoides]	Lottia gigantea hypothetical protein partial mRNA
EVM0000644.1	--	K18398|1.14993e-18|bfo:BRAFLDRAFT_216305|hypothetical protein; K18398 ectonucleotide pyrophosphatase/phosphodiesterase family member 5 [EC:3.1.-.-] (A)	[R]	General function prediction only	Type I phosphodiesterase / nucleotide pyrophosphatase	Bis(5&apos;-adenosyl)-triphosphatase enpp4 (Precursor) GN=enpp4 OS=Xenopus tropicalis (Western clawed frog) PE=2 SV=1	Bis(5&apos;-adenosyl)-triphosphatase ENPP4 [Thelohanellus kitauei]	--
EVM0009152.1	--	--	[S]	Function unknown	--	Reactive oxygen species modulator 1 GN=romo1 OS=Xenopus tropicalis (Western clawed frog) PE=3 SV=1	--	--
EVM0000785.1	--	--	[C]	Energy production and conversion	Aldo/keto reductase family	--	L-galactose dehydrogenase [Thelohanellus kitauei]	--
EVM0000121.1	--	K08333|1.48297e-80|cmy:102939377|PIK3R4; phosphoinositide-3-kinase, regulatory subunit 4; K08333 phosphoinositide-3-kinase, regulatory subunit 4 [EC:2.7.11.1] (A)	[T]	Signal transduction mechanisms	Protein kinase domain	--	Phosphoinositide 3-kinase regulatory subunit 4 [Thelohanellus kitauei]	--
EVM0001646.1	--	--	[O]	Posttranslational modification, protein turnover, chaperones	Kunitz/Bovine pancreatic trypsin inhibitor domain	Putative Kunitz-type serine protease inhibitor (Precursor) OS=Austrelaps labialis (Pygmy copperhead) PE=2 SV=1	hypothetical protein RF11_06805 [Thelohanellus kitauei]	--
EVM0011819.1	--	--	[TW]	--	--	Teneurin-3 GN=tenm3 OS=Danio rerio (Zebrafish) PE=2 SV=1	PREDICTED: uncharacterized protein LOC108163488 isoform X1 [Drosophila miranda]	--
EVM0004739.1	--	K03164|0|smm:Smp_065840|DNA topoisomerase II; K03164 DNA topoisomerase II [EC:5.99.1.3] (A)	[B]	Chromatin structure and dynamics	DNA gyrase/topoisomerase IV, subunit A	DNA topoisomerase 2-beta GN=TOP2B OS=Gallus gallus (Chicken) PE=2 SV=1	DNA topoisomerase 2-beta [Thelohanellus kitauei]	PREDICTED: Apis florea DNA topoisomerase 2-like (LOC100870533), mRNA
EVM0003832.1	--	--	--	--	Inhibitor of apoptosis-promoting Bax1	--	--	--
EVM0003589.1	--	K04674|7.43262e-51|aag:AaeL_AAEL001711|activin receptor type I, putative; K04674 TGF-beta receptor type-1 [EC:2.7.11.30] (A)	[T]	Signal transduction mechanisms	Protein kinase domain	Activin receptor type-1 (Precursor) GN=ACVR1 OS=Gallus gallus (Chicken) PE=2 SV=1	sALK-7 [Ephydatia fluviatilis]	Strongyloides papillosus genome assembly S_papillosus_LIN ,scaffold SPAL_scaffold0000025
EVM0006744.1	--	--	[W]	Extracellular structures	--	--	hypothetical protein RF11_10649 [Thelohanellus kitauei]	--
EVM0002343.1	--	K04565|3.85149e-14|ame:409398|Sod1, GB10133; superoxide dismutase 1; K04565 superoxide dismutase, Cu-Zn family [EC:1.15.1.1] (A)	[P]	Inorganic ion transport and metabolism	Copper/zinc superoxide dismutase (SODC)	Superoxide dismutase [Cu-Zn] GN=sod1 OS=Danio rerio (Zebrafish) PE=2 SV=1	Superoxide dismutase [Cu-Zn] [Thelohanellus kitauei]	--
EVM0001894.1	--	K00844|4.18285e-08|phi:102100727|HK3; hexokinase 3 (white cell); K00844 hexokinase [EC:2.7.1.1] (A)	[G]	Carbohydrate transport and metabolism	Hexokinase	--	Hexokinase type 2 [Orchesella cincta]	--
EVM0001357.1	--	--	[I]	Lipid transport and metabolism	Acyltransferase	Lysocardiolipin acyltransferase 1 GN=LCLAT1 OS=Gallus gallus (Chicken) PE=2 SV=1	PREDICTED: 1-acyl-sn-glycerol-3-phosphate acyltransferase epsilon [Galendromus occidentalis]	--
EVM0005681.1	--	K05700|2.97357e-16|ola:101170227|vinculin-like; K05700 vinculin (A)	[W]	Extracellular structures	Vinculin family	Vinculin GN=VCL OS=Gallus gallus (Chicken) PE=1 SV=4	Vinculin [Thelohanellus kitauei]	--
EVM0001944.1	--	--	--	--	--	--	Zinc finger protein 862 [Thelohanellus kitauei]	Soboliphyme baturini genome assembly S_baturini_Dall_Island ,scaffold SBAD_scaffold0004301
EVM0000931.1	--	--	--	--	TAZ zinc finger	--	CREB-binding protein [Thelohanellus kitauei]	--
EVM0010552.1	--	K13912|4.05753e-16|aqu:100638486|uncharacterized LOC100638486; K13912 deleted in malignant brain tumors 1 protein (A)	--	--	--	Cysteine-rich and transmembrane domain-containing protein 1 GN=cystm1 OS=Danio rerio (Zebrafish) PE=3 SV=1	hypothetical protein CAOG_05517 [Capsaspora owczarzaki ATCC 30864]	Dictyostelium discoideum AX4 annexin VII (nxnA) mRNA, complete cds
EVM0011224.1	--	--	[R]	General function prediction only	Domain of unknown function (DUF814)	--	Nuclear export mediator factor NEMF [Thelohanellus kitauei]	PREDICTED: Saccoglossus kowalevskii nuclear export mediator factor NEMF-like (LOC102807837), partial mRNA
EVM0000853.1	--	--	[Z]	Cytoskeleton	RhoGAP domain	Rho GTPase-activating protein 15 GN=ARHGAP15 OS=Gallus gallus (Chicken) PE=2 SV=1	hypothetical protein SARC_11972, partial [Sphaeroforma arctica JP610]	--
EVM0003880.1	--	K01527|2.05049e-22|xma:102228114|transcription factor BTF3 homolog 4-like; K01527 nascent polypeptide-associated complex subunit beta (A)	[K]	Transcription	NAC domain	Transcription factor BTF3 homolog 4 GN=btf3l4 OS=Danio rerio (Zebrafish) PE=2 SV=1	Transcription factor BTF3 [Thelohanellus kitauei]	--
EVM0009430.1	--	--	[R]	General function prediction only	7 transmembrane receptor (rhodopsin family)	Alpha-1A adrenergic receptor GN=adra1a OS=Oryzias latipes (Medaka fish) PE=3 SV=1	PREDICTED: uncharacterized protein LOC101238733, partial [Hydra vulgaris]	--
EVM0000577.1	--	--	[TW]	--	EGF-like domain	Teneurin-4 GN=tenm4 OS=Danio rerio (Zebrafish) PE=2 SV=1	PREDICTED: teneurin-a [Cimex lectularius]	--
EVM0010128.1	--	--	--	--	MULE transposase domain	--	hypothetical protein RF11_09711 [Thelohanellus kitauei]	--
EVM0010052.1	--	K04646|0|cmk:103186909|cltc; clathrin, heavy chain (Hc); K04646 clathrin heavy chain (A)	[U]	Intracellular trafficking, secretion, and vesicular transport	Region in Clathrin and VPS	--	Clathrin heavy chain 1 [Thelohanellus kitauei]	Strongyloides ratti genome assembly S_ratti_ED321 ,chromosome : 1
EVM0006179.1	--	K03937|6.60718e-19|bta:327680|NDUFS4; NADH dehydrogenase (ubiquinone) Fe-S protein 4, 18kDa (NADH-coenzyme Q reductase); K03937 NADH dehydrogenase (ubiquinone) Fe-S protein 4 (A)	[C]	Energy production and conversion	ETC complex I subunit conserved region	NADH dehydrogenase [ubiquinone] iron-sulfur protein 4, mitochondrial (Precursor) GN=NDUFS4 OS=Gecko japonicus (Japanese gecko) PE=2 SV=1	NADH dehydrogenase [ubiquinone] iron-sulfur protein 4, mitochondrial [Thelohanellus kitauei]	--
EVM0010312.1	--	K11142|6.02613e-107|tru:101064490|cytosol aminopeptidase-like; K11142 cytosol aminopeptidase [EC:3.4.11.1 3.4.11.5] (A)	[R]	General function prediction only	Cytosol aminopeptidase family, catalytic domain	Cytosol aminopeptidase GN=lap3 OS=Xenopus tropicalis (Western clawed frog) PE=2 SV=1	Cytosol aminopeptidase [Thelohanellus kitauei]	PREDICTED: Hydra magnipapillata cytosol aminopeptidase-like (LOC100197855), mRNA
EVM0008614.1	--	--	--	--	Retroviral aspartyl protease	--	hypothetical protein RF11_04791 [Thelohanellus kitauei]	--
EVM0012228.1	--	K10258|6.84569e-38|ame:725146|GB10614; trans-2,3-enoyl-CoA reductase-like; K10258 very-long-chain enoyl-CoA reductase [EC:1.3.1.93] (A)	[I]	Lipid transport and metabolism	Lectin C-type domain	Collectin-11 (Precursor) GN=colec11 OS=Xenopus laevis (African clawed frog) PE=2 SV=1	putative very-long-chain enoyl-CoA reductase art-1 [Thelohanellus kitauei]	--
EVM0004829.1	--	K07203|0|hmg:100197178|serine/threonine-protein kinase mTOR-like; K07203 FKBP12-rapamycin complex-associated protein (A)	[L]	Replication, recombination and repair	FAT domain	Serine/threonine-protein kinase atr GN=atr OS=Xenopus laevis (African clawed frog) PE=1 SV=2	Serine/threonine-protein kinase mTOR [Thelohanellus kitauei]	Entamoeba dispar SAW760 FKBP12-rapamycin complex-associated protein, putative EDI_281140 mRNA, complete cds
EVM0001221.1	--	--	--	--	--	--	hypothetical protein RF11_12643 [Thelohanellus kitauei]	--
EVM0008161.1	--	K02599|2.47141e-10|lcm:102352392|neurogenic locus notch homolog protein 2-like; K02599 Notch (A)	[T]	Signal transduction mechanisms	--	Teneurin-3 GN=tenm3 OS=Danio rerio (Zebrafish) PE=2 SV=1	PREDICTED: uncharacterized protein LOC106804646 [Priapulus caudatus]	--
EVM0006043.1	--	--	--	--	F5/8 type C domain	Retinoschisin (Precursor) GN=xlrs1 OS=Takifugu rubripes (Japanese pufferfish) PE=3 SV=1	PREDICTED: uncharacterized protein LOC100200237 [Hydra vulgaris]	PREDICTED: Hydra magnipapillata uncharacterized LOC100200237 (LOC100200237), mRNA
EVM0000482.1	--	--	--	--	KRI1-like family	--	--	--
EVM0000758.1	--	K07297|1.42265e-07|smm:Smp_045420|adiponectin receptor; K07297 adiponectin receptor (A)	[RT]	--	--	--	Adiponectin receptor protein [Thelohanellus kitauei]	--
EVM0001186.1	--	--	--	--	--	--	PREDICTED: conserved oligomeric Golgi complex subunit 3-like [Aethina tumida]	--
EVM0006146.1	--	--	--	--	--	--	TATA-binding protein-associated factor 172 [Thelohanellus kitauei]	--
EVM0007245.1	--	K10751|2.00501e-52|xtr:100127620|chaf1b; chromatin assembly factor 1, subunit B (p60); K10751 chromatin assembly factor 1 subunit B (A)	[BL]	--	WD domain, G-beta repeat	Chromatin assembly factor 1 subunit B GN=CHAF1B OS=Gallus gallus (Chicken) PE=1 SV=1	PREDICTED: chromatin assembly factor 1 subunit B-like [Octopus bimaculoides]	--
EVM0001294.1	--	--	[K]	Transcription	SAC3/GANP/Nin1/mts3/eIF-3 p25 family	Leukocyte receptor cluster member 8 homolog GN=leng8 OS=Xenopus laevis (African clawed frog) PE=2 SV=1	THP3 C2A9.11c [Thelohanellus kitauei]	Cryptosporidium hominis TU502 SAC3/GANP domain protein (Chro.60538) partial mRNA
EVM0000437.1	--	--	--	--	Transcription initiation factor IIF, alpha subunit (TFIIF-alpha)	--	hypothetical protein RF11_06181 [Thelohanellus kitauei]	--
EVM0000591.1	--	K17095|4.74662e-08|der:Dere_GG19323|GG19323 gene product from transcript GG19323-RA; K17095 annexin A7/11 (A)	[U]	Intracellular trafficking, secretion, and vesicular transport	--	--	PREDICTED: annexin A13 [Galendromus occidentalis]	--
EVM0004355.1	Molecular Function: GTP binding (GO:0005525);; Cellular Component: intracellular (GO:0005622);; Biological Process: small GTPase mediated signal transduction (GO:0007264);; Cellular Component: membrane (GO:0016020);; Molecular Function: hydrolase activity (GO:0016787);;	K04513|1.64414e-110|lcm:102348524|rho-related GTP-binding protein RhoC-like; K04513 Ras homolog gene family, member A (A)	[R]	General function prediction only	Ras family	Rho-related GTP-binding protein RhoC (Precursor) GN=RHOC OS=Gallus gallus (Chicken) PE=1 SV=1	hypothetical protein RvY_05606 [Ramazzottius varieornatus]	Aedes aegypti ASAP ID: 38791 Rho small monomeric GTPase mRNA sequence
EVM0010171.1	--	K14156|1.34275e-78|mze:101480883|choline kinase alpha-like; K14156 choline/ethanolamine kinase [EC:2.7.1.32 2.7.1.82] (A)	[M]	Cell wall/membrane/envelope biogenesis	Choline/ethanolamine kinase	--	PREDICTED: choline kinase alpha-like [Hydra vulgaris]	--
EVM0004385.1	--	--	--	--	FLYWCH zinc finger domain	--	PREDICTED: uncharacterized protein LOC103311248 [Acyrthosiphon pisum]	--
EVM0005640.1	--	--	--	--	--	--	hypothetical protein RF11_10608 [Thelohanellus kitauei]	--
EVM0011268.1	--	K00733|6.04503e-24|tsp:Tsp_04693|putative KH domain protein; K00733 xylosylprotein 4-beta-galactosyltransferase [EC:2.4.1.133] (A)	[AR]	--	KH domain	Heterogeneous nuclear ribonucleoprotein K GN=HNRNPK OS=Gallus gallus (Chicken) PE=2 SV=1	PREDICTED: heterogeneous nuclear ribonucleoprotein K-like isoform X4 [Halyomorpha halys]	--
EVM0002668.1	--	--	--	--	--	--	hypothetical protein RF11_11011 [Thelohanellus kitauei]	--
EVM0008516.1	--	--	[R]	General function prediction only	--	WD repeat-containing protein 55 GN=wdr55 OS=Oryzias latipes (Medaka fish) PE=1 SV=1	WD repeat-containing protein 55 [Thelohanellus kitauei]	--
EVM0001973.1	--	K02087|1.14794e-98|bfo:BRAFLDRAFT_114825|hypothetical protein; K02087 cyclin-dependent kinase 1 [EC:2.7.11.22 2.7.11.23] (A)	[R]	General function prediction only	Protein kinase domain	Cyclin-dependent kinase 1 GN=cdk1 OS=Carassius auratus (Goldfish) PE=2 SV=1	Cyclin-dependent kinase 1 [Thelohanellus kitauei]	Drosophila mojavensis GI18275 (Dmoj\GI18275), mRNA
EVM0006097.1	--	--	--	--	--	--	hypothetical protein RF11_12517 [Thelohanellus kitauei]	--
EVM0000694.1	--	K05850|6.81286e-11|hro:HELRODRAFT_72729|hypothetical protein; K05850 Ca2+ transporting ATPase, plasma membrane [EC:3.6.3.8] (A)	[P]	Inorganic ion transport and metabolism	E1-E2 ATPase	Sodium/potassium-transporting ATPase subunit alpha-2 GN=ATP1A2 OS=Gallus gallus (Chicken) PE=2 SV=1	P-type ATPase [Polysphondylium pallidum PN500]	--
EVM0009908.1	--	K13192|2.59309e-19|tad:TRIADDRAFT_56265|hypothetical protein; K13192 RNA-binding protein 26 (A)	[R]	General function prediction only	RNA recognition motif (a.k.a. RRM, RBD, or RNP domain)	RNA-binding protein 26 GN=rbm26 OS=Xenopus laevis (African clawed frog) PE=2 SV=2	RNA-binding protein 27 [Thelohanellus kitauei]	--
EVM0008142.1	--	--	--	--	--	--	hypothetical protein ALC57_11679 [Trachymyrmex cornetzi]	--
EVM0002772.1	--	--	--	--	G-patch domain	--	predicted protein [Nematostella vectensis]	Trichoplax adhaerens hypothetical protein, mRNA
EVM0009923.1	--	--	[G]	Carbohydrate transport and metabolism	Calcineurin-like phosphoesterase	Iron/zinc purple acid phosphatase-like protein (Precursor) GN=papl OS=Danio rerio (Zebrafish) PE=2 SV=1	putative inactive purple acid phosphatase 9 [Thelohanellus kitauei]	--
EVM0007445.1	--	--	[R]	General function prediction only	Integrase core domain	--	Transposon Ty3-G Gag-Pol polyprotein [Thelohanellus kitauei]	Schistosoma mattheei genome assembly S_mattheei_Denwood ,scaffold SMTD_scaffold0014332
EVM0009760.1	--	K03022|3.20299e-28|bmy:Bm1_54365|RNA polymerase Rpb7, N-terminal domain containing protein; K03022 DNA-directed RNA polymerase III subunit RPC8 (A)	[K]	Transcription	RNA polymerase III subunit Rpc25	--	DNA-directed RNA polymerase III subunit rpc8 [Thelohanellus kitauei]	--
EVM0000334.1	--	--	--	--	--	--	--	Strongyloides stercoralis genome assembly S_stercoralis_PV0001 ,scaffold SSTP_scaffold0000002
EVM0010486.1	--	K16506|2.61067e-12|cmk:103178197|fat1; FAT atypical cadherin 1; K16506 protocadherin Fat 1/2/3 (A)	[T]	Signal transduction mechanisms	--	Teneurin-4 GN=tenm4 OS=Danio rerio (Zebrafish) PE=2 SV=1	von Willebrand factor D and EGF domain-containing protein [Thelohanellus kitauei]	--
EVM0004575.1	--	K10696|5.6941e-40|amj:102567194|E3 ubiquitin-protein ligase BRE1B-like; K10696 E3 ubiquitin-protein ligase BRE1 [EC:6.3.2.19] (A)	[O]	Posttranslational modification, protein turnover, chaperones	Zinc finger, C3HC4 type (RING finger)	E3 ubiquitin-protein ligase BRE1A GN=RNF20 OS=Gallus gallus (Chicken) PE=2 SV=1	E3 ubiquitin-protein ligase BRE1A [Thelohanellus kitauei]	Syphacia muris genome assembly S_muris_Valencia ,scaffold SMUV_scaffold0000316
EVM0007447.1	--	--	--	--	--	--	hypothetical protein RF11_13989 [Thelohanellus kitauei]	--
EVM0011675.1	Cellular Component: intracellular (GO:0005622);;	K02882|1.32794e-51|cqu:CpipJ_CPIJ010528|60S ribosomal protein L18a; K02882 large subunit ribosomal protein L18Ae (A)	[J]	Translation, ribosomal structure and biogenesis	Ribosomal L18ae/LX protein domain	60S ribosomal protein L18a GN=rpl18a OS=Danio rerio (Zebrafish) PE=2 SV=1	60S ribosomal protein L18a [Thelohanellus kitauei]	--
EVM0005568.1	--	K17091|6.33572e-09|pss:102453220|ANXA1; annexin A1; K17091 annexin A1 (A)	[U]	Intracellular trafficking, secretion, and vesicular transport	Annexin	Annexin A1 isoform p37 GN=CP37 OS=Columba livia (Domestic pigeon) PE=1 SV=1	Annexin A7 [Thelohanellus kitauei]	--
EVM0002706.1	--	K02599|1.4402e-17|tup:102479715|NOTCH2; notch 2; K02599 Notch (A)	[TW]	--	EGF-like domain	Teneurin-4 GN=tenm4 OS=Danio rerio (Zebrafish) PE=2 SV=1	Neurogenic locus notch-like protein 1 [Exaiptasia pallida]	--
EVM0002625.1	--	K16669|6.5074e-13|tsp:Tsp_12274|putative cadherin domain protein; K16669 protocadherin Fat 4 (A)	[TW]	--	--	Tenascin-R (Precursor) GN=TNR OS=Gallus gallus (Chicken) PE=1 SV=1	putative cadherin domain protein [Trichinella spiralis]	--
EVM0004025.1	--	--	--	--	--	--	hypothetical protein RF11_15293 [Thelohanellus kitauei]	Myxobolus honghuensis isolate MTR20100617 18S ribosomal RNA gene, partial sequence
EVM0001112.1	Molecular Function: transferase activity, transferring phosphorus-containing groups (GO:0016772);;	K13304|1.35869e-141|tad:TRIADDRAFT_27989|hypothetical protein; K13304 serum/glucocorticoid-regulated kinase 3 [EC:2.7.11.1] (A)	[RT]	--	Protein kinase domain	Serine/threonine-protein kinase Sgk1 GN=sgk1 OS=Danio rerio (Zebrafish) PE=2 SV=1	PREDICTED: serine/threonine-protein kinase Sgk3-like isoform X1 [Branchiostoma belcheri]	Branchiostoma floridae hypothetical protein, mRNA
EVM0011158.1	--	--	[U]	Intracellular trafficking, secretion, and vesicular transport	Sec1 family	Vacuolar protein sorting-associated protein 33B {ECO:0000250|UniProtKB:Q9H267} OS=Danio rerio (Zebrafish) PE=2 SV=1	Vacuolar protein sorting-associated protein 33B [Thelohanellus kitauei]	--
EVM0004446.2	Molecular Function: catalytic activity (GO:0003824);; Molecular Function: binding (GO:0005488);; Biological Process: DNA repair (GO:0006281);;	K10773|1.85702e-88|dvi:Dvir_GJ16118|GJ16118 gene product from transcript GJ16118-RA; K10773 endonuclease III [EC:4.2.99.18] (A)	[L]	Replication, recombination and repair	HhH-GPD superfamily base excision DNA repair protein	Endonuclease III-like protein 1 {ECO:0000255|HAMAP-Rule:MF_03183} (Precursor) OS=Gallus gallus (Chicken) PE=2 SV=1	putative endonuclease iii, partial [Rhodnius neglectus]	Ixodes scapularis endonuclease, putative, mRNA
EVM0011319.1	--	--	--	--	GCN5-like protein 1 (GCN5L1)	Biogenesis of lysosome-related organelles complex 1 subunit 1 GN=bloc1s1 OS=Xenopus tropicalis (Western clawed frog) PE=2 SV=1	AAEL008170-PA [Aedes aegypti]	--
EVM0006874.1	--	K16732|4.84096e-38|spu:580770|protein regulator of cytokinesis 1-like; K16732 protein regulator of cytokinesis 1 (A)	[DZ]	--	Microtubule associated protein (MAP65/ASE1 family)	--	Protein regulator of cytokinesis 1 [Thelohanellus kitauei]	--
EVM0002264.1	--	K04564|7.99713e-64|xla:399216|sod2; superoxide dismutase 2, mitochondrial (EC:1.15.1.1); K04564 superoxide dismutase, Fe-Mn family [EC:1.15.1.1] (A)	[P]	Inorganic ion transport and metabolism	Iron/manganese superoxide dismutases, C-terminal domain	Superoxide dismutase [Mn], mitochondrial (Fragment) OS=Eptatretus stoutii (Pacific hagfish) PE=2 SV=1	Superoxide dismutase [Mn], mitochondrial [Thelohanellus kitauei]	PREDICTED: Harpegnathos saltator superoxide dismutase [Mn], mitochondrial (LOC105180472), mRNA
EVM0006941.1	--	K09315|1.08627e-13|dre:30585|dlx3b, dlx-3, dlx3, id:ibd3531, wu:fb83f11, zgc:91827; distal-less homeobox 3b; K09315 homeobox protein DLX3 (A)	[R]	General function prediction only	Homeobox domain	Homeobox protein Dlx3b GN=dlx3b OS=Danio rerio (Zebrafish) PE=2 SV=1	Homeobox domain containing protein [Trichuris trichiura]	--
EVM0006714.1	--	K12199|1.29683e-38|bfo:BRAFLDRAFT_58151|hypothetical protein; K12199 vacuolar protein sorting-associated protein VTA1 (A)	[S]	Function unknown	Vta1 like	--	hypothetical protein BRAFLDRAFT_58151 [Branchiostoma floridae]	--
EVM0011458.1	Molecular Function: binding (GO:0005488);;	K09498|0|oas:101108445|CCT6A; chaperonin containing TCP1, subunit 6A (zeta 1); K09498 T-complex protein 1 subunit zeta (A)	[O]	Posttranslational modification, protein turnover, chaperones	TCP-1/cpn60 chaperonin family	T-complex protein 1 subunit zeta OS=Gallus gallus (Chicken) PE=1 SV=3	T-complex protein 1 subunit zeta [Thelohanellus kitauei]	Musca domestica CCT-zeta mRNA, complete cds
EVM0003941.1	--	K08018|2.2844e-50|xla:447229|rapgef2; Rap guanine nucleotide exchange factor (GEF) 2; K08018 Rap guanine nucleotide exchange factor 2 (A)	[T]	Signal transduction mechanisms	RasGEF domain	Ras-GEF domain-containing family member 1B-B OS=Danio rerio (Zebrafish) PE=2 SV=1	rap guanine nucleotide exchange factor 2 [Ascaris suum]	--
EVM0010893.1	--	--	--	--	--	--	hypothetical protein RF11_07400 [Thelohanellus kitauei]	--
EVM0010458.1	--	K18060|2.48837e-10|lcm:102367247|MTPAP; mitochondrial poly(A) polymerase; K18060 poly(A) RNA polymerase, mitochondrial [EC:2.7.7.19] (A)	[D]	Cell cycle control, cell division, chromosome partitioning	Cid1 family poly A polymerase	--	hypothetical protein RF11_16060 [Thelohanellus kitauei]	--
EVM0004518.1	--	K00844|3.01683e-23|api:100158700|hexokinase type 2-like; K00844 hexokinase [EC:2.7.1.1] (A)	[G]	Carbohydrate transport and metabolism	Hexokinase	--	PREDICTED: hexokinase type 2-like [Drosophila busckii]	--
EVM0005543.1	Molecular Function: ligase activity (GO:0016874);; Molecular Function: organic cyclic compound binding (GO:0097159);; Molecular Function: heterocyclic compound binding (GO:1901363);;	--	[C]	Energy production and conversion	Conserved carboxylase domain	--	PREDICTED: pyruvate carboxylase, mitochondrial-like [Acropora digitifera]	--
EVM0007078.1	--	K02901|4.30615e-32|spu:580957|60S ribosomal protein L27-like; K02901 large subunit ribosomal protein L27e (A)	[J]	Translation, ribosomal structure and biogenesis	Ribosomal L27e protein family	60S ribosomal protein L27 GN=RPL27 OS=Gallus gallus (Chicken) PE=2 SV=2	60S ribosomal protein L27 [Thelohanellus kitauei]	--
EVM0004835.1	--	--	--	--	--	--	hypothetical protein RF11_03916 [Thelohanellus kitauei]	--
EVM0005883.1	--	K11142|4.80345e-09|tca:663523|cytosol aminopeptidase; K11142 cytosol aminopeptidase [EC:3.4.11.1 3.4.11.5] (A)	[R]	General function prediction only	Cytosol aminopeptidase family, N-terminal domain	--	Cytosol aminopeptidase [Thelohanellus kitauei]	--
EVM0002944.1	--	K18327|2.04526e-43|lgi:LOTGIDRAFT_124106|hypothetical protein; K18327 RNA exonuclease 4 [EC:3.1.-.-] (A)	[L]	Replication, recombination and repair	Exonuclease	RNA exonuclease 4 GN=rexo4 OS=Xenopus laevis (African clawed frog) PE=2 SV=2	RNA exonuclease 4 [Thelohanellus kitauei]	--
EVM0003550.1	--	K05643|9.92262e-40|apla:101795490|ATP-binding cassette sub-family A member 3-like; K05643 ATP-binding cassette, subfamily A (ABC1), member 3 (A)	[IR]	--	ABC transporter	ATP-binding cassette sub-family B member 6, mitochondrial GN=abcb6 OS=Xenopus tropicalis (Western clawed frog) PE=2 SV=1	hypothetical protein D910_05015 [Dendroctonus ponderosae]	PREDICTED: Apis dorsata ATP-binding cassette sub-family A member 2-like (LOC102672879), transcript variant X3, mRNA
EVM0002922.1	--	--	--	--	--	--	PREDICTED: uncharacterized protein LOC107334565 [Acropora digitifera]	--
EVM0002541.1	--	K04794|1.78873e-19|smm:Smp_030330.2|peptidyl-tRNA hydrolase; K04794 peptidyl-tRNA hydrolase, PTH2 family [EC:3.1.1.29] (A)	[S]	Function unknown	Peptidyl-tRNA hydrolase PTH2	--	Peptidyl-tRNA hydrolase [Thelohanellus kitauei]	--
EVM0004938.1	Biological Process: reproduction (GO:0000003);; Biological Process: nematode larval development (GO:0002119);; Biological Process: embryo development ending in birth or egg hatching (GO:0009792);; Biological Process: locomotion (GO:0040011);; Biological Process: negative regulation of multicellular organism growth (GO:0040015);;	K07151|0|xma:102225363|dolichyl-diphosphooligosaccharide--protein glycosyltransferase subunit STT3B-like; K07151 dolichyl-diphosphooligosaccharide--protein glycosyltransferase [EC:2.4.99.18] (A)	[O]	Posttranslational modification, protein turnover, chaperones	Oligosaccharyl transferase STT3 subunit	--	Dolichyl-diphosphooligosaccharide--protein glycosyltransferase subunit STT3 [Thelohanellus kitauei]	Strongyloides ratti genome assembly S_ratti_ED321 ,chromosome : 2
EVM0010348.1	--	K05629|8.03932e-30|tad:TRIADDRAFT_24598|hypothetical protein; K05629 atrophin-1 interacting protein 1 (A)	[R]	General function prediction only	PDZ domain (Also known as DHR or GLGF)	Membrane-associated guanylate kinase, WW and PDZ domain-containing protein 3 GN=magi3 OS=Xenopus tropicalis (Western clawed frog) PE=2 SV=1	Membrane-associated guanylate kinase, WW and PDZ domain-containing protein 3 [Thelohanellus kitauei]	--
EVM0003444.1	--	--	--	--	--	--	hypothetical protein RF11_06326 [Thelohanellus kitauei]	--
EVM0001913.1	--	--	--	--	--	--	Sortilin-related receptor [Thelohanellus kitauei]	--
EVM0007793.1	--	K06252|1.14694e-12|fab:101817866|TNR; tenascin R; K06252 tenascin (A)	[TW]	--	Human growth factor-like EGF	Tenascin-R (Precursor) GN=TNR OS=Gallus gallus (Chicken) PE=1 SV=1	PREDICTED: uncharacterized protein LOC109481803 [Branchiostoma belcheri]	--
EVM0007941.1	--	--	--	--	--	--	hypothetical protein RF11_09825 [Thelohanellus kitauei]	--
EVM0007619.1	--	--	--	--	CENP-B N-terminal DNA-binding domain	--	Major centromere autoantigen B, partial [Stegodyphus mimosarum]	--
EVM0002707.1	--	K13188|1.80949e-21|cmy:102944831|RBM7; RNA binding motif protein 7; K13188 RNA-binding protein 7 (A)	[R]	General function prediction only	RNA recognition motif. (a.k.a. RRM, RBD, or RNP domain)	--	RNA-binding protein 7 [Thelohanellus kitauei]	--
EVM0008718.1	--	--	[O]	Posttranslational modification, protein turnover, chaperones	Papain family cysteine protease	Cathepsin L1 light chain (Fragments) GN=CTSL OS=Gallus gallus (Chicken) PE=1 SV=1	Pro-cathepsin H [Thelohanellus kitauei]	Pollicipes pollicipes 5S rRNA and NTS, clone Po02Art01
EVM0006548.1	--	--	--	--	Transposase IS4	--	hypothetical protein OCBIM_22007284mg [Octopus bimaculoides]	Plasmodium cynomolgi strain B hypothetical protein (PCYB_031850) mRNA, complete cds
EVM0005991.1	--	K16175|2.108e-76|lgi:LOTGIDRAFT_226906|hypothetical protein; K16175 protein scribble (A)	[R]	General function prediction only	Leucine Rich repeats (2 copies)	Protein scribble homolog GN=scrib OS=Danio rerio (Zebrafish) PE=1 SV=1	hypothetical protein CAPTEDRAFT_148907, partial [Capitella teleta]	--
EVM0001253.2	--	--	--	--	--	--	hypothetical protein RF11_00839 [Thelohanellus kitauei]	--
EVM0003008.1	--	K01958|4.06946e-18|phd:102337731|PC; pyruvate carboxylase; K01958 pyruvate carboxylase [EC:6.4.1.1] (A)	[C]	Energy production and conversion	--	--	Pyruvate carboxylase 1, partial [Lygus hesperus]	--
EVM0005059.1	--	--	--	--	FLYWCH zinc finger domain	--	PREDICTED: uncharacterized protein LOC107171149 [Diuraphis noxia]	--
EVM0000781.1	--	--	--	--	--	--	hypothetical protein RF11_02122 [Thelohanellus kitauei]	--
EVM0002152.1	--	--	[K]	Transcription	Histone-like transcription factor (CBF/NF-Y) and archaeal histone	--	Nuclear transcription factor Y subunit C-5 [Thelohanellus kitauei]	--
EVM0000819.1	--	--	[BD]	--	Tc5 transposase DNA-binding domain	--	Major centromere autoantigen B, partial [Stegodyphus mimosarum]	--
EVM0006521.1	--	--	--	--	FLYWCH zinc finger domain	--	hypothetical protein RF11_07319 [Thelohanellus kitauei]	--
EVM0010554.1	--	--	--	--	--	--	hypothetical protein RF11_12237 [Thelohanellus kitauei]	--
EVM0001449.1	--	K18405|1.51593e-09|chx:102187832|TDRD1; tudor domain containing 1; K18405 tudor domain-containing protein 1/4/6/7 (A)	[K]	Transcription	Tudor domain	Tudor domain-containing protein 1 GN=tdrd1 OS=Danio rerio (Zebrafish) PE=1 SV=2	hypothetical protein RF11_15943 [Thelohanellus kitauei]	--
EVM0000414.1	--	K00894|7.04762e-31|acs:100557169|etnk1; ethanolamine kinase 1; K00894 ethanolamine kinase [EC:2.7.1.82] (A)	[I]	Lipid transport and metabolism	Choline/ethanolamine kinase	--	Ethanolamine kinase 2 [Thelohanellus kitauei]	--
EVM0009322.1	--	K15456|2.36183e-40|ola:101170673|protein KTI12 homolog; K15456 protein KTI12 (A)	[R]	General function prediction only	Chromatin associated protein KTI12	Protein KTI12 homolog GN=kti12 OS=Xenopus laevis (African clawed frog) PE=2 SV=1	Protein kti12 [Thelohanellus kitauei]	--
EVM0007683.1	--	--	[T]	Signal transduction mechanisms	--	Teneurin-3 GN=tenm3 OS=Danio rerio (Zebrafish) PE=2 SV=1	hypothetical protein RF11_03921 [Thelohanellus kitauei]	--
EVM0004040.1	--	--	--	--	MANEC domain	--	PREDICTED: uncharacterized protein LOC100209524 [Hydra vulgaris]	--
EVM0008227.1	--	--	--	--	--	--	Protein VPRBP [Thelohanellus kitauei]	--
EVM0010648.1	--	--	[BD]	--	CENP-B N-terminal DNA-binding domain	--	putative tigger transposable element [Amblyomma aureolatum]	--
EVM0001259.1	--	K02212|0|cmk:103175166|mcm4; minichromosome maintenance complex component 4; K02212 DNA replication licensing factor MCM4 [EC:3.6.4.12] (A)	[L]	Replication, recombination and repair	MCM2/3/5 family	DNA replication licensing factor mcm4-B GN=mcm4-b OS=Xenopus laevis (African clawed frog) PE=1 SV=3	DNA replication licensing factor mcm4-B [Thelohanellus kitauei]	PREDICTED: Hydra magnipapillata DNA replication licensing factor mcm4-B-like (LOC100202591), mRNA
EVM0008482.1	Biological Process: nematode larval development (GO:0002119);; Biological Process: receptor-mediated endocytosis (GO:0006898);; Biological Process: embryo development ending in birth or egg hatching (GO:0009792);; Biological Process: growth (GO:0040007);;	K17401|3.69123e-23|cel:CELE_C14A4.14|mrps-22; Protein MRPS-22; K17401 small subunit ribosomal protein S22 (A)	[J]	Translation, ribosomal structure and biogenesis	Mitochondrial 28S ribosomal protein S22	--	28S ribosomal protein S22, mitochondrial [Thelohanellus kitauei]	--
EVM0011601.1	--	--	[R]	General function prediction only	--	--	Transposon Tf2-6 polyprotein [Thelohanellus kitauei]	--
EVM0004605.1	--	K15128|1.48367e-37|tad:TRIADDRAFT_16220|hypothetical protein; K15128 mediator of RNA polymerase II transcription subunit 6 (A)	[K]	Transcription	MED6 mediator sub complex component	Mediator of RNA polymerase II transcription subunit 6 GN=med6 OS=Danio rerio (Zebrafish) PE=2 SV=1	Mediator of RNA polymerase II transcription subunit 6 [Thelohanellus kitauei]	--
EVM0004271.1	--	--	--	--	--	--	hypothetical protein RF11_08082 [Thelohanellus kitauei]	--
EVM0000192.1	--	K05630|6.50765e-158|cmk:103175970|wwp2; WW domain containing E3 ubiquitin protein ligase 2; K05630 atrophin-1 interacting protein 2 (WW domain containing E3 ubiquitin protein ligase 2) [EC:6.3.2.19] (A)	[O]	Posttranslational modification, protein turnover, chaperones	HECT-domain (ubiquitin-transferase)	E3 ubiquitin-protein ligase SMURF2 GN=smurf2 OS=Xenopus laevis (African clawed frog) PE=2 SV=1	NEDD4-like E3 ubiquitin-protein ligase WWP2 [Thelohanellus kitauei]	Parastrongyloides trichosuri genome assembly P_trichosuri_KNP ,scaffold PTRK_scaffold0000005
EVM0008350.1	--	K12194|6.61383e-14|cmk:103189042|chmp4b; charged multivesicular body protein 4B; K12194 charged multivesicular body protein 4 (A)	[U]	Intracellular trafficking, secretion, and vesicular transport	Snf7	Charged multivesicular body protein 4b GN=chmp4b OS=Xenopus tropicalis (Western clawed frog) PE=2 SV=1	Charged multivesicular body protein 4b [Trichinella pseudospiralis]	--
EVM0001992.1	--	--	--	--	--	--	hypothetical protein RF11_05817 [Thelohanellus kitauei]	--
EVM0000753.1	--	K12195|2.79744e-28|nvi:100122429|charged multivesicular body protein 6; K12195 charged multivesicular body protein 6 (A)	[R]	General function prediction only	Snf7	Charged multivesicular body protein 6 GN=CHMP6 OS=Gallus gallus (Chicken) PE=2 SV=3	Charged multivesicular body protein 6 [Thelohanellus kitauei]	--
EVM0006534.1	--	K11304|1.28143e-154|mde:101893518|histone acetyltransferase Tip60-like; K11304 histone acetyltransferase HTATIP [EC:2.3.1.48] (A)	[B]	Chromatin structure and dynamics	MOZ/SAS family	--	Histone acetyltransferase KAT5 [Thelohanellus kitauei]	PREDICTED: Hydra magnipapillata histone acetyltransferase KAT5-like (LOC100213192), mRNA
EVM0007710.1	--	--	--	--	--	--	hypothetical protein BRAFLDRAFT_217969 [Branchiostoma floridae]	--
EVM0002677.1	--	K17255|3.29323e-141|xma:102225655|rab GDP dissociation inhibitor alpha-like; K17255 Rab GDP dissociation inhibitor (A)	[O]	Posttranslational modification, protein turnover, chaperones	GDP dissociation inhibitor	--	Rab GDP dissociation inhibitor alpha [Thelohanellus kitauei]	Entamoeba histolytica cDNA clone: Xeh-001H04, rab GDP dissociation inhibitor alpha, putative, complete cds, strain: HM-1:IMSS
EVM0010926.1	--	K14788|4.16484e-169|hmg:100213124|nucleolar protein 10-like; K14788 ribosome biogenesis protein ENP2 (A)	[R]	General function prediction only	NUC153 domain	Nucleolar protein 10 GN=nol10 OS=Xenopus tropicalis (Western clawed frog) PE=2 SV=1	Nucleolar protein 10 [Thelohanellus kitauei]	Caenorhabditis briggsae C. briggsae CBR-NOL-10 protein (Cbr-nol-10) mRNA, complete cds
EVM0006503.1	Biological Process: metabolic process (GO:0008152);; Molecular Function: transferase activity (GO:0016740);;	K00876|3.14196e-33|spu:588945|uridine-cytidine kinase 2-B-like; K00876 uridine kinase [EC:2.7.1.48] (A)	[TZ]	--	Phosphoribulokinase / Uridine kinase family	Uridine-cytidine kinase 2 GN=uck2 OS=Xenopus tropicalis (Western clawed frog) PE=2 SV=1	PREDICTED: uridine-cytidine kinase 2 isoform X2 [Bombyx mori]	--
EVM0007148.1	--	K09061|3.58779e-39|cfa:483094|GCFC2, C17H2orf3; GC-rich sequence DNA-binding factor 2; K09061 GC-rich sequence DNA-binding factor (A)	[K]	Transcription	GC-rich sequence DNA-binding factor-like protein	--	PAX3- and PAX7-binding protein 1 [Thelohanellus kitauei]	--
EVM0003746.1	--	--	[K]	Transcription	Ankyrin repeats (many copies)	Myotrophin GN=mtpn OS=Danio rerio (Zebrafish) PE=3 SV=1	Myotrophin [Thelohanellus kitauei]	--
EVM0001456.1	--	K17508|1.43567e-43|bfo:BRAFLDRAFT_83144|hypothetical protein; K17508 protein phosphatase 2C homolog 7 [EC:3.1.3.16] (A)	[T]	Signal transduction mechanisms	Protein phosphatase 2C	Protein phosphatase PTC7 homolog GN=pptc7 OS=Xenopus laevis (African clawed frog) PE=2 SV=1	Protein phosphatase PTC7 [Thelohanellus kitauei]	--
EVM0001011.1	--	K14961|1.27816e-69|cqu:CpipJ_CPIJ010211|retinoblastoma-binding protein 5; K14961 COMPASS component SWD1 (A)	[R]	General function prediction only	WD domain, G-beta repeat	WD repeat-containing protein 5 GN=wdr5 OS=Xenopus tropicalis (Western clawed frog) PE=2 SV=1	Retinoblastoma-binding protein, partial [Daphnia magna]	--
EVM0006628.1	--	K02988|2.00345e-34|hro:HELRODRAFT_79614|hypothetical protein; K02988 small subunit ribosomal protein S5 (A)	[J]	Translation, ribosomal structure and biogenesis	Ribosomal protein S5, C-terminal domain	--	28S ribosomal protein S5, mitochondrial [Thelohanellus kitauei]	--
EVM0010490.1	Cellular Component: nucleus (GO:0005634);;	K12877|1.64649e-72|lgi:LOTGIDRAFT_219308|hypothetical protein; K12877 protein mago nashi (A)	[A]	RNA processing and modification	Mago nashi protein	Protein mago nashi homolog GN=magoh OS=Salmo salar (Atlantic salmon) PE=2 SV=1	PREDICTED: protein mago nashi homolog [Octopus bimaculoides]	Drosophila ananassae GF11935 (Dana\GF11935), mRNA
EVM0001844.1	--	--	--	--	FLYWCH zinc finger domain	--	hypothetical protein RF11_01140 [Thelohanellus kitauei]	--
EVM0000331.2	--	--	[R]	General function prediction only	Tetratricopeptide repeat	--	putative tetratricopeptide protein [Schistosoma mansoni]	--
EVM0003108.1	--	--	--	--	--	--	hypothetical protein RF11_03846 [Thelohanellus kitauei]	--
EVM0008717.1	--	--	[R]	General function prediction only	RhoGEF domain	Triple functional domain protein GN=trio OS=Danio rerio (Zebrafish) PE=3 SV=1	PREDICTED: uncharacterized protein LOC106067510 [Biomphalaria glabrata]	Drosophila erecta GG10861 (Dere\GG10861), mRNA
EVM0010969.1	--	--	--	--	--	--	Thyroid adenoma-associated protein [Thelohanellus kitauei]	--
EVM0006031.1	--	--	--	--	--	--	hypothetical protein RF11_10759 [Thelohanellus kitauei]	--
EVM0006570.1	--	K05643|7.23687e-39|cjc:100402635|ABCA3; ATP-binding cassette sub-family A member 3; K05643 ATP-binding cassette, subfamily A (ABC1), member 3 (A)	[IR]	--	ABC transporter	ATP-binding cassette sub-family B member 8, mitochondrial (Precursor) GN=abcb8 OS=Danio rerio (Zebrafish) PE=2 SV=1	PREDICTED: ATP-binding cassette sub-family A member 1-like [Plutella xylostella]	Ichthyophthirius multifiliis hypothetical protein (IMG5_105060) mRNA, complete cds
EVM0004204.1	--	--	--	--	--	--	hypothetical protein RF11_10806 [Thelohanellus kitauei]	--
EVM0012083.1	--	--	--	--	--	--	hypothetical protein RF11_15145 [Thelohanellus kitauei]	--
EVM0001483.1	--	--	--	--	--	--	hypothetical protein RF11_02020 [Thelohanellus kitauei]	--
EVM0002750.1	--	--	--	--	Hormone receptor domain	WW domain-binding protein 11 GN=wbp11 OS=Danio rerio (Zebrafish) PE=1 SV=1	Cadherin EGF LAG seven-pass G-type receptor 1 [Thelohanellus kitauei]	--
EVM0002380.1	--	K06540|2.00988e-34|gga:423672|ADAM8; ADAM metallopeptidase domain 8; K06540 disintegrin and metalloproteinase domain-containing protein 8 [EC:3.4.24.-] (A)	[O]	Posttranslational modification, protein turnover, chaperones	Reprolysin (M12B) family zinc metalloprotease	Zinc metalloproteinase-disintegrin-like brevilysin H2b OS=Gloydius brevicaudus (Korean slamosa snake) PE=1 SV=1	hypothetical protein RF11_10258 [Thelohanellus kitauei]	--
EVM0003226.1	--	--	[BD]	--	DDE superfamily endonuclease	--	centromere protein B, putative [Ixodes scapularis]	--
EVM0006473.1	--	--	[S]	Function unknown	--	Teneurin-3 GN=tenm3 OS=Danio rerio (Zebrafish) PE=2 SV=1	PREDICTED: teneurin-a [Trachymyrmex septentrionalis]	--
EVM0003195.1	--	--	--	--	Putative adipose-regulatory protein (Seipin)	--	--	--
EVM0011648.1	--	K14557|2.99761e-09|bfo:BRAFLDRAFT_92084|hypothetical protein; K14557 U3 small nucleolar RNA-associated protein 6 (A)	[R]	General function prediction only	U3 small nucleolar RNA-associated protein 6	--	U3 small nucleolar RNA-associated protein 6 [Thelohanellus kitauei]	--
EVM0006199.1	--	K02493|6.84117e-27|dre:436775|n6amt1, zgc:92834; N-6 adenine-specific DNA methyltransferase 1 (putative) (EC:2.1.1.72); K02493 release factor glutamine methyltransferase [EC:2.1.1.297] (A)	[J]	Translation, ribosomal structure and biogenesis	Methyltransferase domain	--	PREDICTED: hemK methyltransferase family member 2-like [Saccoglossus kowalevskii]	--
EVM0006087.1	--	K17079|0|lcm:102355089|OPA1; optic atrophy 1 (autosomal dominant); K17079 optic atrophy protein 1 [EC:3.6.5.5] (A)	[R]	General function prediction only	Dynamin family	Dynamin-like 120 kDa protein, form S1 (Precursor) OS=Gallus gallus (Chicken) PE=2 SV=1	Dynamin-like protein [Thelohanellus kitauei]	PREDICTED: Acyrthosiphon pisum dynamin-like 120 kDa protein, mitochondrial (LOC100158908), transcript variant X6, mRNA
EVM0005345.1	--	K13145|8.47528e-06|dre:553794|ints8, zgc:111823; integrator complex subunit 8; K13145 integrator complex subunit 8 (A)	--	--	--	--	Integrator complex subunit 8 [Thelohanellus kitauei]	--
EVM0004130.1	--	--	--	--	--	--	PREDICTED: tigger transposable element-derived protein 1-like [Parasteatoda tepidariorum]	--
EVM0001816.1	--	--	--	--	--	--	hypothetical protein RF11_13351 [Thelohanellus kitauei]	--
EVM0006952.1	--	K03259|4.87616e-14|tca:658700|eIF-4E; eukaryotic initiation factor 4E; K03259 translation initiation factor 4E (A)	[J]	Translation, ribosomal structure and biogenesis	Eukaryotic initiation factor 4E	Macrophage erythroblast attacher GN=MAEA OS=Gallus gallus (Chicken) PE=2 SV=1	PREDICTED: eukaryotic translation initiation factor 4E type 2 isoform X1 [Nicrophorus vespilloides]	--
EVM0000598.1	--	--	--	--	--	--	hypothetical protein RF11_16109 [Thelohanellus kitauei]	--
EVM0002146.1	--	K01493|2.76615e-15|dmo:Dmoj_GI13764|GI13764 gene product from transcript GI13764-RA; K01493 dCMP deaminase [EC:3.5.4.12] (A)	[F]	Nucleotide transport and metabolism	Cytidine and deoxycytidylate deaminase zinc-binding region	--	hypothetical protein [Paramecium tetraurelia strain d4-2]	--
EVM0009604.1	--	--	[U]	Intracellular trafficking, secretion, and vesicular transport	PRELI-like family	Protein slowmo homolog 1 GN=slmo1 OS=Xenopus laevis (African clawed frog) PE=2 SV=1	Protein slowmo 1 [Thelohanellus kitauei]	--
EVM0007708.1	--	K04491|2.20677e-43|dme:Dmel_CG34403|pan; pangolin; K04491 transcription factor 7-like 2 (A)	[K]	Transcription	HMG (high mobility group) box	Transcription factor 7-like 1-A GN=tcf7l1-a OS=Xenopus laevis (African clawed frog) PE=1 SV=1	Protein pangolin, isoforms A/H/I/S [Thelohanellus kitauei]	Hofstenia miamia tcf-2 mRNA, complete cds
EVM0008441.1	--	--	--	--	--	--	Major centromere autoantigen B, partial [Stegodyphus mimosarum]	--
EVM0004493.1	--	--	--	--	--	--	hypothetical protein RF11_14484 [Thelohanellus kitauei]	--
EVM0007120.1	--	K16506|2.6445e-11|xtr:100493675|fat3; FAT atypical cadherin 3; K16506 protocadherin Fat 1/2/3 (A)	[T]	Signal transduction mechanisms	EGF-like domain	Notch 1 intracellular domain (Precursor) GN=notch1 OS=Xenopus laevis (African clawed frog) PE=1 SV=3	von Willebrand factor D and EGF domain-containing protein [Thelohanellus kitauei]	--
EVM0002633.1	--	--	[T]	Signal transduction mechanisms	--	Teneurin-3 GN=tenm3 OS=Danio rerio (Zebrafish) PE=2 SV=1	hypothetical protein g.50791, partial [Homalodisca liturata]	--
EVM0002886.1	--	K12641|1.45884e-07|mze:101466330|lamin-A-like; K12641 lamin A/C (A)	--	--	Intermediate filament protein	Laminin subunit beta-4 (Precursor) GN=lamb4 OS=Danio rerio (Zebrafish) PE=2 SV=1	prelamin-A/C-like [Hydra vulgaris]	--
EVM0006839.1	--	K00615|0|tca:660692|transketolase-like protein 2; K00615 transketolase [EC:2.2.1.1] (A)	[G]	Carbohydrate transport and metabolism	Transketolase, thiamine diphosphate binding domain	--	Transketolase [Thelohanellus kitauei]	PREDICTED: Amphimedon queenslandica transketolase-like protein 2-like (LOC100635725), mRNA
EVM0004623.1	--	K08288|5.56315e-47|dan:Dana_GF15099|GF15099 gene product from transcript GF15099-RA; K08288 protein kinase C substrate 80K-H (A)	[T]	Signal transduction mechanisms	Glucosidase II beta subunit-like	--	hypothetical protein DAPPUDRAFT_194601 [Daphnia pulex]	Hydatigera taeniaeformis genome assembly H_taeniaeformis_Canary_Islands ,scaffold TTAC_contig0002671
EVM0002874.1	--	K14553|3.63839e-47|aqu:100635067|u3 small nucleolar RNA-associated protein 18 homolog; K14553 U3 small nucleolar RNA-associated protein 18 (A)	[R]	General function prediction only	--	--	U3 small nucleolar RNA-associated protein 18 [Thelohanellus kitauei]	--
EVM0002017.1	--	K05219|8.16696e-21|tup:102500710|P2RX5; purinergic receptor P2X, ligand-gated ion channel, 5; K05219 P2X purinoceptor 5 (A)	--	--	ATP P2X receptor	--	P2X purinoceptor 4 [Schistosoma japonicum]	--
EVM0009218.1	--	--	[R]	General function prediction only	Integrase core domain	--	Transposon Tf2-6 polyprotein [Thelohanellus kitauei]	PREDICTED: Amphimedon queenslandica uncharacterized protein K02A2.6-like (LOC100633604), mRNA
EVM0003773.1	--	K03456|2.06186e-51|hmg:100215656|ppp2r1a; protein phosphatase 2, regulatory subunit A, alpha; K03456 serine/threonine-protein phosphatase 2A regulatory subunit A (A)	[T]	Signal transduction mechanisms	HEAT repeats	--	hypothetical protein g.222 [Cuerna arida]	--
EVM0002776.1	--	--	--	--	--	--	General transcription factor II-I repeat domain-containing protein 2, partial [Stegodyphus mimosarum]	PREDICTED: Acyrthosiphon pisum general transcription factor II-I repeat domain-containing protein 2B-like (LOC100572263), mRNA
EVM0001111.1	--	--	--	--	--	--	hypothetical protein RF11_12699 [Thelohanellus kitauei]	--
EVM0000646.1	--	--	--	--	NADH(P)-binding	--	predicted protein [Nematostella vectensis]	--
EVM0011171.1	--	--	[T]	Signal transduction mechanisms	EGF-like domain	Teneurin-4 GN=tenm4 OS=Danio rerio (Zebrafish) PE=2 SV=1	PREDICTED: LOW QUALITY PROTEIN: fibropellin-1-like [Branchiostoma belcheri]	--
EVM0012250.1	--	--	[BD]	--	DDE superfamily endonuclease	--	PREDICTED: major centromere autoantigen B-like [Parasteatoda tepidariorum]	--
EVM0002804.1	--	--	--	--	Transposase IS4	--	PREDICTED: piggyBac transposable element-derived protein 4-like, partial [Harpegnathos saltator]	PREDICTED: Megachile rotundata piggyBac transposable element-derived protein 4-like (LOC100875204), mRNA
EVM0009811.1	--	--	--	--	Copper/zinc superoxide dismutase (SODC)	--	hypothetical protein RF11_13320 [Thelohanellus kitauei]	--
EVM0012417.1	--	--	--	--	7 transmembrane receptor (rhodopsin family)	--	PREDICTED: somatostatin receptor type 2-like [Branchiostoma belcheri]	--
EVM0010698.1	--	--	--	--	--	--	--	Dictyostelium discoideum AX4 hypothetical protein (DDB_G0275321) mRNA, partial cds
EVM0002315.1	--	--	--	--	--	--	hypothetical protein RF11_15376 [Thelohanellus kitauei]	--
EVM0008104.1	--	--	--	--	--	--	putative tigger transposable element [Amblyomma sculptum]	--
EVM0003077.1	--	--	--	--	R67 dihydrofolate reductase	--	--	--
EVM0002727.1	--	--	[R]	General function prediction only	Alpha/beta hydrolase family	Alpha/beta hydrolase domain-containing protein 17C GN=abhd17c OS=Danio rerio (Zebrafish) PE=2 SV=1	Alpha/beta hydrolase domain-containing protein 17C [Thelohanellus kitauei]	--
EVM0008469.2	--	K10405|1.21925e-112|xtr:100038104|kifc1, Xctk2, hset, knsl2, mklp2, rab6-kifl; kinesin family member C1; K10405 kinesin family member C1 (A)	[Z]	Cytoskeleton	Kinesin motor domain	Carboxy-terminal kinesin 2 OS=Xenopus laevis (African clawed frog) PE=2 SV=1	Carboxy-terminal kinesin 2 [Thelohanellus kitauei]	Entamoeba dispar SAW760 hypothetical protein, conserved EDI_023470 mRNA, complete cds
EVM0002507.1	--	--	--	--	--	--	hypothetical protein RF11_07377 [Thelohanellus kitauei]	PREDICTED: Diaphorina citri uncharacterized LOC103508455 (LOC103508455), partial mRNA
EVM0008404.1	--	K03766|1.14201e-13|pss:102462329|B3GNT5; UDP-GlcNAc:betaGal beta-1,3-N-acetylglucosaminyltransferase 5; K03766 beta-1,3-N-acetylglucosaminyltransferase 5 [EC:2.4.1.206] (A)	[G]	Carbohydrate transport and metabolism	Galactosyltransferase	Lactosylceramide 1,3-N-acetyl-beta-D-glucosaminyltransferase GN=b3gnt5 OS=Xenopus tropicalis (Western clawed frog) PE=2 SV=1	Beta-1,3-galactosyltransferase 5 [Thelohanellus kitauei]	--
EVM0000911.1	--	--	--	--	--	--	Major centromere autoantigen B, partial [Stegodyphus mimosarum]	--
EVM0007218.1	--	--	[U]	Intracellular trafficking, secretion, and vesicular transport	Vacuolar sorting protein 9 (VPS9) domain	GTPase-activating protein and VPS9 domain-containing protein 1 GN=gapvd1 OS=Xenopus laevis (African clawed frog) PE=2 SV=1	Rab5 GDP/GTP exchange factor [Thelohanellus kitauei]	--
EVM0005385.1	--	--	--	--	--	--	--	Plasmodium falciparum 3D7 conserved Plasmodium protein (PF11_0207) mRNA, complete cds
EVM0000311.1	--	--	[R]	General function prediction only	Fumarylacetoacetate (FAA) hydrolase family	Fumarylacetoacetate hydrolase domain-containing protein 2 GN=fahd2 OS=Xenopus laevis (African clawed frog) PE=2 SV=1	Fumarylacetoacetate hydrolase domain-containing protein 2 [Thelohanellus kitauei]	--
EVM0002861.1	--	K15188|2.61143e-22|xma:102229697|cyclin-T2-like; K15188 cyclin T (A)	[D]	Cell cycle control, cell division, chromosome partitioning	Cyclin, N-terminal domain	--	Cyclin-T1 [Thelohanellus kitauei]	--
EVM0008950.1	--	K13150|8.24399e-07|bfo:BRAFLDRAFT_119021|hypothetical protein; K13150 coilin (A)	--	--	--	--	hypothetical protein RF11_05488 [Thelohanellus kitauei]	--
EVM0005290.1	--	--	--	--	Chitin binding Peritrophin-A domain	--	Kunitz-type serine protease inhibitor IX [Thelohanellus kitauei]	--
EVM0004682.1	Biological Process: single-organism cellular process (GO:0044763);;	--	[TW]	--	EGF-like domain	Teneurin-3 GN=tenm3 OS=Danio rerio (Zebrafish) PE=2 SV=1	PREDICTED: teneurin-a [Cimex lectularius]	--
EVM0006733.1	--	--	--	--	Galactose-3-O-sulfotransferase	--	Galactosylceramide sulfotransferase [Thelohanellus kitauei]	--
EVM0010437.1	--	--	--	--	--	--	hypothetical protein RF11_05608 [Thelohanellus kitauei]	--
EVM0009586.1	--	--	--	--	--	--	hypothetical protein RF11_08267 [Thelohanellus kitauei]	--
EVM0007967.1	--	--	--	--	--	--	--	Plasmodium falciparum 3D7 conserved Plasmodium protein (PF11_0388) mRNA, complete cds
EVM0005356.1	Molecular Function: catalytic activity (GO:0003824);; Biological Process: tRNA processing (GO:0008033);;	K13126|1.08215e-26|bfo:BRAFLDRAFT_234358|hypothetical protein; K13126 polyadenylate-binding protein (A)	[AJ]	--	RNA recognition motif. (a.k.a. RRM, RBD, or RNP domain)	Embryonic polyadenylate-binding protein OS=Xenopus tropicalis (Western clawed frog) PE=2 SV=1	hypothetical protein BRAFLDRAFT_234358 [Branchiostoma floridae]	--
EVM0000905.1	--	K04550|4.7277e-14|umr:103656936|LRP1; low density lipoprotein receptor-related protein 1; K04550 low-density lipoprotein receptor-related protein 1 (alpha-2-macroglobulin receptor) (A)	[T]	Signal transduction mechanisms	--	Teneurin-3 GN=tenm3 OS=Danio rerio (Zebrafish) PE=2 SV=1	PREDICTED: uncharacterized protein LOC105231141 [Bactrocera dorsalis]	--
EVM0010062.1	--	K08145|1.07898e-31|hmg:100203525|facilitated trehalose transporter Tret1-like; K08145 MFS transporter, SP family, solute carrier family 2 (facilitated glucose transporter), member 8 (A)	[R]	General function prediction only	Sugar (and other) transporter	Solute carrier family 2, facilitated glucose transporter member 3 GN=SLC2A3 OS=Gallus gallus (Chicken) PE=2 SV=1	Solute carrier family 2, facilitated glucose transporter member 3 [Thelohanellus kitauei]	--
EVM0006868.1	--	--	--	--	--	--	hypothetical protein RF11_00568 [Thelohanellus kitauei]	--
EVM0006892.1	--	K15272|8.76075e-12|dre:555288|si:rp71-30i22.3; si:dkey-83k24.4; K15272 solute carrier family 35 (UDP-sugar transporter), member A1/2/3 (A)	[G]	Carbohydrate transport and metabolism	Nucleotide-sugar transporter	--	UDP-galactose translocator [Thelohanellus kitauei]	--
EVM0001184.2	--	--	[R]	General function prediction only	Zinc-finger double domain	Myoneurin GN=mynn OS=Danio rerio (Zebrafish) PE=2 SV=1	PR domain zinc finger protein 14 [Thelohanellus kitauei]	Caenorhabditis remanei hypothetical protein (CRE_14814) mRNA, complete cds
EVM0003172.1	--	--	--	--	--	--	hypothetical protein RF11_16182 [Thelohanellus kitauei]	--
EVM0002610.1	--	K02503|2.12809e-25|dsi:Dsim_GD23182|GD23182 gene product from transcript GD23182-RA; K02503 histidine triad (HIT) family protein (A)	[T]	Signal transduction mechanisms	HIT domain	--	Histidine triad nucleotide-binding protein 1 [Thelohanellus kitauei]	Anisakis simplex genome assembly A_simplex ,scaffold ASIM_scaffold0000740
EVM0006258.1	Molecular Function: structural constituent of ribosome (GO:0003735);; Cellular Component: ribosome (GO:0005840);; Biological Process: translation (GO:0006412);;	K02912|2.27697e-50|hmg:100202227|60S ribosomal protein L32-like; K02912 large subunit ribosomal protein L32e (A)	[J]	Translation, ribosomal structure and biogenesis	Ribosomal protein L32	60S ribosomal protein L32 GN=rpl32 OS=Ictalurus punctatus (Channel catfish) PE=2 SV=1	60S ribosomal protein L32 [Thelohanellus kitauei]	--
EVM0011782.1	--	K08738|4.60811e-18|dpo:Dpse_GA12159|GA12159 gene product from transcript GA12159-RA; K08738 cytochrome c (A)	[C]	Energy production and conversion	--	Cytochrome c, somatic A GN=cycs-a OS=Xenopus laevis (African clawed frog) PE=3 SV=3	Cytochrome c [Thelohanellus kitauei]	--
EVM0007963.1	--	K06173|1.05033e-34|shr:100932329|PUS1; pseudouridylate synthase 1; K06173 tRNA pseudouridine38-40 synthase [EC:5.4.99.12] (A)	[J]	Translation, ribosomal structure and biogenesis	tRNA pseudouridine synthase	--	PREDICTED: tRNA pseudouridine synthase A, mitochondrial-like [Parasteatoda tepidariorum]	PREDICTED: Megachile rotundata tRNA pseudouridine synthase A, mitochondrial-like (LOC100881512), mRNA
EVM0002413.1	--	K17095|7.35978e-10|bmor:692425|Anxb13; annexin B13; K17095 annexin A7/11 (A)	[U]	Intracellular trafficking, secretion, and vesicular transport	Annexin	Annexin A6 GN=ANXA6 OS=Gallus gallus (Chicken) PE=2 SV=1	PREDICTED: uncharacterized protein LOC109466572 [Branchiostoma belcheri]	--
EVM0000091.1	--	--	--	--	--	--	hypothetical protein RF11_09136 [Thelohanellus kitauei]	--
EVM0002348.1	--	K15377|1.68963e-12|ola:101167463|choline transporter-like protein 4-like; K15377 solute carrier family 44 (choline transporter-like protein), member 2/4/5 (A)	[I]	Lipid transport and metabolism	Plasma-membrane choline transporter	Choline transporter-like protein 4 GN=slc44a4 OS=Danio rerio (Zebrafish) PE=2 SV=1	Choline transporter-like protein 5-A [Thelohanellus kitauei]	--
EVM0000286.1	--	--	[W]	Extracellular structures	Cofilin/tropomyosin-type actin-binding protein	--	Glia maturation factor gamma [Thelohanellus kitauei]	--
EVM0011690.1	--	K08493|5.54742e-15|lgi:LOTGIDRAFT_141904|hypothetical protein; K08493 vesicle transport through interaction with t-SNAREs 1 (A)	[U]	Intracellular trafficking, secretion, and vesicular transport	Uncharacterised conserved protein (DUF2315)	--	Apoptogenic protein 1, mitochondrial [Thelohanellus kitauei]	--
EVM0003381.1	--	K03232|4.65719e-21|smm:Smp_030690|elongation factor 1-beta; K03232 elongation factor 1-beta (A)	[K]	Transcription	EF-1 guanine nucleotide exchange domain	Elongation factor 1-delta GN=eef1d OS=Xenopus laevis (African clawed frog) PE=1 SV=1	Elongation factor 1-beta&apos; [Thelohanellus kitauei]	--
EVM0001692.1	Cellular Component: intracellular (GO:0005622);;	K02910|2.86115e-28|tad:TRIADDRAFT_63137|expressed hypothetical protein; K02910 large subunit ribosomal protein L31e (A)	[J]	Translation, ribosomal structure and biogenesis	Ribosomal protein L31e	60S ribosomal protein L31 GN=rpl31 OS=Ictalurus punctatus (Channel catfish) PE=2 SV=1	Bone morphogenetic protein 10 [Thelohanellus kitauei]	Pollicipes pollicipes 5S rRNA and NTS, clone Po02Art01
EVM0002704.1	--	--	[O]	Posttranslational modification, protein turnover, chaperones	Kunitz/Bovine pancreatic trypsin inhibitor domain	Kunitz-type serine protease inhibitor bitisilin-3 (Fragment) OS=Bitis gabonica (Gaboon adder) PE=2 SV=1	PREDICTED: boophilin-G2-like isoform X2 [Plutella xylostella]	--
EVM0006316.1	--	--	[T]	Signal transduction mechanisms	RhoGEF domain	--	hypothetical protein RF11_02221 [Thelohanellus kitauei]	--
EVM0002119.1	--	--	[I]	Lipid transport and metabolism	Oxysterol-binding protein	--	Oxysterol-binding protein-related protein 3 [Thelohanellus kitauei]	--
EVM0008595.1	--	--	--	--	--	--	--	PREDICTED: Megachile rotundata 5'-3' exoribonuclease 2 homolog (LOC100878182), mRNA
EVM0001653.1	--	K02599|2.59895e-47|lgi:LOTGIDRAFT_238278|hypothetical protein; K02599 Notch (A)	[TW]	--	EGF-like domain	Notch 1 intracellular domain (Precursor) GN=notch1 OS=Xenopus tropicalis (Western clawed frog) PE=1 SV=2	unnamed protein product [Oikopleura dioica]	--
EVM0005075.1	Biological Process: determination of adult lifespan (GO:0008340);; Biological Process: embryo development ending in birth or egg hatching (GO:0009792);;	K01897|3.21454e-62|dre:559656|acsl3b, acsl3, fa07a08, im:7155129, si:dkey-20f20.5, wu:fa07a08, wu:fb34c03; acyl-CoA synthetase long-chain family member 3b (EC:6.2.1.3); K01897 long-chain acyl-CoA synthetase [EC:6.2.1.3] (A)	[I]	Lipid transport and metabolism	AMP-binding enzyme	Acyl-CoA synthetase family member 3, mitochondrial (Precursor) GN=acsf3 OS=Xenopus laevis (African clawed frog) PE=2 SV=1	Long chain acyl-CoA synthetase 8 [Thelohanellus kitauei]	Strongyloides stercoralis genome assembly S_stercoralis_PV0001 ,scaffold SSTP_scaffold0000001
EVM0000988.1	--	K10728|1.0418e-31|bfo:BRAFLDRAFT_82314|hypothetical protein; K10728 topoisomerase (DNA) II binding protein 1 (A)	[L]	Replication, recombination and repair	twin BRCT domain	DNA topoisomerase 2-binding protein 1-B GN=topbp1-B OS=Xenopus laevis (African clawed frog) PE=2 SV=1	DNA topoisomerase 2-binding protein 1 [Thelohanellus kitauei]	--
EVM0007352.1	--	K12669|2.11323e-15|dwi:Dwil_GK23820|GK23820 gene product from transcript GK23820-RA; K12669 oligosaccharyltransferase complex subunit gamma (A)	[O]	Posttranslational modification, protein turnover, chaperones	OST3 / OST6 family	Magnesium transporter protein 1 (Precursor) GN=magt1 OS=Xenopus laevis (African clawed frog) PE=2 SV=1	Magnesium transporter protein 1 [Thelohanellus kitauei]	--
EVM0005446.1	--	--	--	--	MULE transposase domain	--	hypothetical protein RF11_13625 [Thelohanellus kitauei]	--
EVM0006078.1	--	--	--	--	--	--	hypothetical protein RF11_06397 [Thelohanellus kitauei]	--
EVM0003113.1	--	--	--	--	--	--	hypothetical protein RF11_12773 [Thelohanellus kitauei]	--
EVM0006026.1	--	--	[R]	General function prediction only	Integrase core domain	--	Transposon Ty3-G Gag-Pol polyprotein [Thelohanellus kitauei]	Schistosoma mattheei genome assembly S_mattheei_Denwood ,scaffold SMTD_scaffold0014332
EVM0001805.1	--	K02599|3.46221e-06|bfo:BRAFLDRAFT_109328|hypothetical protein; K02599 Notch (A)	[T]	Signal transduction mechanisms	--	Notch 1 intracellular domain (Precursor) GN=notch1 OS=Xenopus tropicalis (Western clawed frog) PE=1 SV=2	hypothetical protein DAPPUDRAFT_318862 [Daphnia pulex]	--
EVM0002254.1	--	K10685|1.41878e-120|mcf:102140220|UBA2; ubiquitin-like modifier activating enzyme 2; K10685 ubiquitin-like 1-activating enzyme E1 B [EC:6.3.2.19] (A)	[O]	Posttranslational modification, protein turnover, chaperones	ThiF family	SUMO-activating enzyme subunit 2 OS=Danio rerio (Zebrafish) PE=1 SV=2	SUMO-activating enzyme subunit 2 [Thelohanellus kitauei]	Caenorhabditis remanei CRE-UBA-2 protein (Cre-uba-2) mRNA, complete cds
EVM0007171.1	Biological Process: nematode larval development (GO:0002119);; Molecular Function: catalytic activity (GO:0003824);; Biological Process: metabolic process (GO:0008152);; Biological Process: determination of adult lifespan (GO:0008340);; Biological Process: embryo development ending in birth or egg hatching (GO:0009792);; Biological Process: body morphogenesis (GO:0010171);; Biological Process: ov…	K15633|0|cel:CELE_F57B10.3|F57B10.3; Protein F57B10.3, isoform B; K15633 2,3-bisphosphoglycerate-independent phosphoglycerate mutase [EC:5.4.2.12] (A)	[G]	Carbohydrate transport and metabolism	Metalloenzyme superfamily	--	2,3-bisphosphoglycerate-independent phosphoglycerate mutase [Thelohanellus kitauei]	PREDICTED: Hydra magnipapillata 2,3-bisphosphoglycerate-independent phosphoglycerate mutase-like (LOC100201970), partial mRNA
EVM0003326.1	--	--	--	--	ISXO2-like transposase domain	--	hypothetical protein RF11_11263 [Thelohanellus kitauei]	--
EVM0000924.1	--	--	--	--	Transposase IS4	--	PREDICTED: piggyBac transposable element-derived protein 4-like [Acropora digitifera]	--
EVM0003301.1	--	--	--	--	--	--	hypothetical protein RF11_12241 [Thelohanellus kitauei]	--
EVM0005038.1	--	K17302|0|aqu:100640798|coatomer subunit beta'-like; K17302 coatomer, subunit beta' (A)	[U]	Intracellular trafficking, secretion, and vesicular transport	Coatomer WD associated region	Lissencephaly-1 homolog {ECO:0000255|HAMAP-Rule:MF_03141} GN=TNeu059p06.1 OS=Xenopus tropicalis (Western clawed frog) PE=2 SV=3	PREDICTED: coatomer subunit beta&apos;-like [Amphimedon queenslandica]	PREDICTED: Hydra magnipapillata coatomer subunit beta'-like (LOC100207253), mRNA
EVM0009337.1	--	--	--	--	--	--	Diphthamide biosynthesis protein 7 [Thelohanellus kitauei]	--
EVM0003229.1	--	--	[N]	Cell motility	Thymosin beta-4 family	--	hypothetical protein RF11_03890 [Thelohanellus kitauei]	--
EVM0008925.1	Biological Process: mRNA splicing, via spliceosome (GO:0000398);; Cellular Component: cytosol (GO:0005829);; Biological Process: Golgi organization (GO:0007030);; Biological Process: protein secretion (GO:0009306);; Cellular Component: precatalytic spliceosome (GO:0071011);; Cellular Component: catalytic step 2 spliceosome (GO:0071013);;	K12862|5.07706e-161|hmg:100211391|pleiotropic regulator 1-like; K12862 pleiotropic regulator 1 (A)	[A]	RNA processing and modification	WD domain, G-beta repeat	Katanin p80 WD40 repeat-containing subunit B1 {ECO:0000255|HAMAP-Rule:MF_03022} GN=katnb1 OS=Danio rerio (Zebrafish) PE=2 SV=1	PREDICTED: pleiotropic regulator 1-like [Hydra vulgaris]	Nematostella vectensis predicted protein (NEMVEDRAFT_v1g247133) partial mRNA
EVM0007718.1	--	--	--	--	--	--	hypothetical protein RF11_02778 [Thelohanellus kitauei]	--
EVM0001785.1	--	--	[Q]	Secondary metabolites biosynthesis, transport and catabolism	ABC transporter	Multidrug resistance-associated protein 1 GN=ABCC1 OS=Gallus gallus (Chicken) PE=2 SV=1	PREDICTED: multidrug resistance-associated protein 7 [Cimex lectularius]	--
EVM0004079.1	--	--	[S]	Function unknown	Uncharacterised conserved protein	--	GTP-binding protein LepA [Trichuris suis]	--
EVM0002850.1	Cellular Component: mitochondrial respiratory chain complex I (GO:0005747);; Biological Process: mitochondrial electron transport, NADH to ubiquinone (GO:0006120);; Molecular Function: NADH dehydrogenase (ubiquinone) activity (GO:0008137);; Molecular Function: FMN binding (GO:0010181);; Molecular Function: NAD binding (GO:0051287);; Molecular Function: 4 iron, 4 sulfur cluster binding (GO:0051539…	K03942|0|tca:659459|nuoF; NADH dehydrogenase [ubiquinone] flavoprotein 1, mitochondrial; K03942 NADH dehydrogenase (ubiquinone) flavoprotein 1 [EC:1.6.5.3 1.6.99.3] (A)	[C]	Energy production and conversion	Ribophorin I	--	putative ubiquinone oxidoreductase ndufv1/51kda subunit [Amblyomma aureolatum]	PREDICTED: Microplitis demolitor NADH dehydrogenase [ubiquinone] flavoprotein 1, mitochondrial-like (LOC103573030), mRNA
EVM0002310.1	--	--	--	--	--	--	putative mucin-2 [Aedes aegypti]	--
EVM0008214.1	--	--	[D]	Cell cycle control, cell division, chromosome partitioning	--	Cyclin-L2 GN=ccnl2 OS=Xenopus tropicalis (Western clawed frog) PE=2 SV=1	Cyclin-K [Thelohanellus kitauei]	--
EVM0011250.1	--	K12504|6.67937e-28|aqu:100640178|decaprenyl-diphosphate synthase subunit 1-like; K12504 decaprenyl-diphosphate synthase subunit 1 [EC:2.5.1.91] (A)	[H]	Coenzyme transport and metabolism	Polyprenyl synthetase	--	PREDICTED: decaprenyl-diphosphate synthase subunit 1-like [Amphimedon queenslandica]	--
EVM0011147.1	--	--	--	--	--	--	Cell cycle checkpoint protein RAD17 [Thelohanellus kitauei]	--
EVM0004027.1	--	K14763|1.81055e-06|api:100571954|uncharacterized LOC100571954; K14763 H/ACA ribonucleoprotein complex non-core subunit NAF1 (A)	[R]	General function prediction only	--	--	Pro-Pol polyprotein [Thelohanellus kitauei]	--
EVM0010833.1	--	--	[TW]	--	--	Teneurin C-terminal-associated peptide GN=TENM1 OS=Gallus gallus (Chicken) PE=1 SV=1	Myosin light chain kinase, smooth muscle [Daphnia magna]	--
EVM0005239.1	--	--	--	--	--	--	Retrovirus-related Pol polyprotein [Thelohanellus kitauei]	--
EVM0009044.1	--	K14165|3.53631e-07|oaa:100082578|PTPMT1; protein tyrosine phosphatase, mitochondrial 1; K14165 atypical dual specificity phosphatase [EC:3.1.3.16 3.1.3.48] (A)	--	--	Dual specificity phosphatase, catalytic domain	--	dual specificity phosphatase 6 [Salpingoeca rosetta]	--
EVM0001570.1	--	K01937|4.3691e-171|asn:102368563|CTPS1; CTP synthase 1; K01937 CTP synthase [EC:6.3.4.2] (A)	[F]	Nucleotide transport and metabolism	CTP synthase N-terminus	CTP synthase 2 GN=ctps2 OS=Xenopus laevis (African clawed frog) PE=2 SV=1	CTP synthase 1 [Thelohanellus kitauei]	PREDICTED: Apis mellifera CTP synthase (LOC551835), transcript variant X3, mRNA
EVM0001000.1	--	--	[WT]	--	EGF-like domain	Notch 1 intracellular domain (Precursor) GN=notch1 OS=Xenopus laevis (African clawed frog) PE=1 SV=3	hypothetical protein BRAFLDRAFT_118409 [Branchiostoma floridae]	Cryptosporidium parvum clone T4B telomeric repeat region, partial sequence
EVM0012141.1	--	--	--	--	--	--	hypothetical protein RF11_04831 [Thelohanellus kitauei]	--
EVM0003710.1	--	--	--	--	--	--	hypothetical protein RF11_12893 [Thelohanellus kitauei]	PREDICTED: Hydra magnipapillata uncharacterized LOC100214365 (LOC100214365), mRNA
EVM0010961.1	--	--	--	--	--	--	hypothetical protein RF11_11039 [Thelohanellus kitauei]	--
EVM0011607.1	--	K06270|2.02531e-67|cmk:103179091|protein phosphatase 1 regulatory subunit 12A-like; K06270 protein phosphatase 1 regulatory subunit 12A (A)	[OT]	--	Ankyrin repeats (3 copies)	Protein phosphatase 1 regulatory subunit 12A GN=PPP1R12A OS=Gallus gallus (Chicken) PE=1 SV=1	PREDICTED: protein phosphatase 1 regulatory subunit 12A-like [Acropora digitifera]	--
EVM0011306.1	--	K06252|1.57082e-20|umr:103682333|TNXB; tenascin XB; K06252 tenascin (A)	[TW]	--	EGF-like domain	Teneurin-4 GN=tenm4 OS=Danio rerio (Zebrafish) PE=2 SV=1	unnamed protein product [Oikopleura dioica]	--
EVM0003076.1	--	--	--	--	--	--	hypothetical protein RF11_11556 [Thelohanellus kitauei]	--
EVM0009780.1	--	K08762|1.50725e-24|aqu:100632095|acyl-CoA-binding protein-like; K08762 diazepam-binding inhibitor (GABA receptor modulator, acyl-CoA-binding protein) (A)	[I]	Lipid transport and metabolism	Acyl CoA binding protein	Acyl-CoA-binding protein GN=DBI OS=Gallus gallus (Chicken) PE=1 SV=1	PREDICTED: acyl-CoA-binding protein-like [Amphimedon queenslandica]	--
EVM0001924.1	--	K13051|2.66898e-45|bfo:BRAFLDRAFT_59281|hypothetical protein; K13051 beta-aspartyl-peptidase (threonine type) [EC:3.4.19.5] (A)	[E]	Amino acid transport and metabolism	Asparaginase	Isoaspartyl peptidase/L-asparaginase beta chain (Precursor) GN=asrgl1 OS=Danio rerio (Zebrafish) PE=2 SV=1	Isoaspartyl peptidase/L-asparaginase [Daphnia magna]	--
EVM0001632.1	--	K13871|8.90928e-176|hmg:100203387|probable cationic amino acid transporter-like; K13871 solute carrier family 7 (cationic amino acid transporter), member 14 (A)	[E]	Amino acid transport and metabolism	Amino acid permease	Cationic amino acid transporter 2 GN=SLC7A2 OS=Gallus gallus (Chicken) PE=2 SV=1	Cationic amino acid transporter 2 [Thelohanellus kitauei]	PREDICTED: Hydra magnipapillata probable cationic amino acid transporter-like (LOC100203387), mRNA
EVM0004420.1	Cellular Component: cytoplasm (GO:0005737);; Biological Process: nucleoside diphosphate phosphorylation (GO:0006165);; Molecular Function: deoxynucleoside kinase activity (GO:0019136);;	K00857|1.86965e-21|xma:102229800|thymidine kinase 2, mitochondrial-like; K00857 thymidine kinase [EC:2.7.1.21] (A)	[F]	Nucleotide transport and metabolism	Deoxynucleoside kinase	--	Deoxynucleoside kinase [Thelohanellus kitauei]	--
EVM0000052.1	--	K13190|2.14624e-21|phu:Phum_PHUM308070|hypothetical protein; K13190 RNA-binding protein 15 (A)	[R]	General function prediction only	SPOC domain	Serine/arginine-rich splicing factor 1 GN=srsf1 OS=Xenopus tropicalis (Western clawed frog) PE=2 SV=1	putative RNA-binding protein 15B [Thelohanellus kitauei]	--
EVM0001212.1	--	K12813|0|hmg:100202565|putative pre-mRNA-splicing factor ATP-dependent RNA helicase DHX16-like; K12813 pre-mRNA-splicing factor ATP-dependent RNA helicase DHX16 [EC:3.6.4.13] (A)	[A]	RNA processing and modification	Oligonucleotide/oligosaccharide-binding (OB)-fold	Putative pre-mRNA-splicing factor ATP-dependent RNA helicase DHX32 GN=dhx32 OS=Xenopus laevis (African clawed frog) PE=2 SV=1	putative pre-mRNA-splicing factor ATP-dependent RNA helicase DHX16 [Thelohanellus kitauei]	PREDICTED: Saccoglossus kowalevskii putative pre-mRNA-splicing factor ATP-dependent RNA helicase DHX16-like (LOC100375367), mRNA
EVM0009095.1	--	K10895|1.18424e-10|mmu:208836|Fanci; Fanconi anemia, complementation group I; K10895 fanconi anemia group I protein (A)	[S]	Function unknown	FANCI solenoid 4	--	hypothetical protein RF11_06264 [Thelohanellus kitauei]	--
EVM0005200.1	--	K10402|4.62077e-13|nve:NEMVE_v1g134601|hypothetical protein; K10402 kinesin family member 20 (A)	[Z]	Cytoskeleton	Kinesin motor domain	Kinesin-like protein KIF11-A GN=kif11-a OS=Xenopus laevis (African clawed frog) PE=1 SV=1	Kinesin-like protein KIF20A [Thelohanellus kitauei]	--
EVM0007420.1	--	--	--	--	--	--	hypothetical protein RF11_11782 [Thelohanellus kitauei]	--
EVM0011856.1	Cellular Component: vacuolar proton-transporting V-type ATPase, V1 domain (GO:0000221);; Molecular Function: ATP binding (GO:0005524);; Biological Process: imaginal disc growth (GO:0007446);; Biological Process: ATP hydrolysis coupled proton transport (GO:0015991);; Biological Process: endosomal transport (GO:0016197);; Cellular Component: plasma membrane proton-transporting V-type ATPase complex…	K02145|0|dwi:Dwil_GK15307|GK15307 gene product from transcript GK15307-RA; K02145 V-type H+-transporting ATPase subunit A [EC:3.6.3.14] (A)	[C]	Energy production and conversion	ATP synthase alpha/beta family, nucleotide-binding domain	V-type proton ATPase catalytic subunit A GN=ATP6V1A OS=Gallus gallus (Chicken) PE=2 SV=1	putative vacuolar h+-atpase v1 sector subunit a [Tabanus bromius]	PREDICTED: Acyrthosiphon pisum V-type proton ATPase catalytic subunit A (LOC100161355), transcript variant X2, mRNA
EVM0000810.1	--	--	[L]	Replication, recombination and repair	AAA domain	Structural maintenance of chromosomes protein 6 GN=smc6 OS=Takifugu rubripes (Japanese pufferfish) PE=2 SV=1	PREDICTED: structural maintenance of chromosomes protein 6 isoform X2 [Crassostrea gigas]	PREDICTED: Amphimedon queenslandica structural maintenance of chromosomes protein 6-like (LOC100632100), mRNA
EVM0002402.1	--	K05643|1.76469e-51|pbi:103052387|ABCA3; ATP-binding cassette, sub-family A (ABC1), member 3; K05643 ATP-binding cassette, subfamily A (ABC1), member 3 (A)	[IR]	--	ABC transporter	--	PREDICTED: retinal-specific ATP-binding cassette transporter-like isoform X1 [Halyomorpha halys]	Strongyloides ratti genome assembly S_ratti_ED321 ,chromosome : 1
EVM0007244.1	--	K04456|3.08718e-25|dre:403146|akt2l; v-akt murine thymoma viral oncogene homolog 2, like (EC:2.7.11.1); K04456 RAC serine/threonine-protein kinase [EC:2.7.11.1] (A)	[T]	Signal transduction mechanisms	PH domain	RAC-alpha serine/threonine-protein kinase OS=Xenopus laevis (African clawed frog) PE=2 SV=1	Akt, partial [Gecarcinus lateralis]	--
EVM0000900.1	--	--	[TW]	--	--	Teneurin-4 GN=tenm4 OS=Danio rerio (Zebrafish) PE=2 SV=1	hypothetical protein TRIADDRAFT_55384 [Trichoplax adhaerens]	--
EVM0004439.1	--	K14950|1.20883e-10|lve:103075378|ATP13A1; ATPase type 13A1; K14950 cation-transporting ATPase 13A1 [EC:3.6.3.-] (A)	[P]	Inorganic ion transport and metabolism	--	--	Manganese-transporting ATPase 13A1 [Thelohanellus kitauei]	--
EVM0010529.1	--	--	[I]	Lipid transport and metabolism	Acyltransferase	--	putative 1-acyl-sn-glycerol-3-phosphate acyltransferase 4 [Thelohanellus kitauei]	--
EVM0010247.1	Molecular Function: nucleotide binding (GO:0000166);; Molecular Function: aminoacyl-tRNA ligase activity (GO:0004812);; Biological Process: tRNA aminoacylation for protein translation (GO:0006418);;	K01876|0|nve:NEMVE_v1g205625|hypothetical protein; K01876 aspartyl-tRNA synthetase [EC:6.1.1.12] (A)	[J]	Translation, ribosomal structure and biogenesis	tRNA synthetases class II (D, K and N)	Glycerol-3-phosphate dehydrogenase 1-like protein GN=gpd1l OS=Xenopus laevis (African clawed frog) PE=2 SV=1	Aspartate--tRNA ligase, cytoplasmic [Exaiptasia pallida]	Strongyloides ratti genome assembly S_ratti_ED321 ,chromosome : 1
EVM0008676.1	Cellular Component: intracellular ribonucleoprotein complex (GO:0030529);;	K02870|2.7726e-67|phu:Phum_PHUM202250|60S ribosomal protein L12, putative; K02870 large subunit ribosomal protein L12e (A)	[J]	Translation, ribosomal structure and biogenesis	Ribosomal protein L11, N-terminal domain	--	60S ribosomal protein L12-3 [Thelohanellus kitauei]	PREDICTED: Harpegnathos saltator 60S ribosomal protein L12 (LOC105180477), mRNA
EVM0002771.1	--	--	--	--	--	--	PREDICTED: uncharacterized protein LOC105441676 [Strongylocentrotus purpuratus]	--
EVM0011685.1	--	K13279|2.7936e-47|ngi:103737784|Prdx1; peroxiredoxin 1; K13279 peroxiredoxin 1 [EC:1.11.1.15] (A)	[O]	Posttranslational modification, protein turnover, chaperones	AhpC/TSA family	Peroxiredoxin-1 GN=PRDX1 OS=Gecko japonicus (Japanese gecko) PE=2 SV=1	thioredoxin peroxidase [Branchiostoma belcheri tsingtauense]	PREDICTED: Hydra magnipapillata peroxiredoxin-1-like (LOC100202931), mRNA
EVM0009076.1	--	--	[R]	General function prediction only	Phosphatidylethanolamine-binding protein	--	Phosphatidylethanolamine-binding protein 1 [Thelohanellus kitauei]	--
EVM0006631.1	--	K17918|4.42697e-12|ptr:473658|SNX12; sorting nexin 12; K17918 sorting nexin-3/12 (A)	[U]	Intracellular trafficking, secretion, and vesicular transport	--	--	hypothetical protein RF11_05887 [Thelohanellus kitauei]	--
EVM0012295.1	--	--	--	--	DDE superfamily endonuclease	--	hypothetical protein RF11_08383 [Thelohanellus kitauei]	--
EVM0007704.1	--	--	--	--	--	--	Retrovirus-related Pol polyprotein [Thelohanellus kitauei]	--
EVM0012163.1	--	--	[S]	Function unknown	WD domain, G-beta repeat	WD repeat-containing protein 37 GN=wdr37 OS=Xenopus tropicalis (Western clawed frog) PE=2 SV=1	WD repeat-containing protein 37 [Thelohanellus kitauei]	--
EVM0007673.1	--	--	[S]	Function unknown	Coiled-coil domain-containing protein (DUF2037)	Coiled-coil domain-containing protein 93 GN=ccdc93 OS=Xenopus laevis (African clawed frog) PE=2 SV=1	PREDICTED: coiled-coil domain-containing protein 93-like isoform X1 [Diaphorina citri]	--
EVM0002136.1	--	--	--	--	--	--	PREDICTED: uncharacterized protein K02A2.6-like [Strongylocentrotus purpuratus]	--
EVM0001197.1	--	--	--	--	Retroviral aspartyl protease	--	hypothetical protein RF11_10941 [Thelohanellus kitauei]	--
EVM0011359.1	--	K13517|5.70403e-49|nve:NEMVE_v1g106212|hypothetical protein; K13517 lysophospholipid acyltransferase 1/2 [EC:2.3.1.51 2.3.1.-] (A)	[S]	Function unknown	MBOAT, membrane-bound O-acyltransferase family	Membrane-bound O-acyltransferase domain-containing protein 2 GN=mboat2 OS=Gallus gallus (Chicken) PE=2 SV=1	putative conserved plasma membrane protein, partial [Triatoma infestans]	--
EVM0012232.1	--	--	[C]	Energy production and conversion	Flavodoxin	NADPH-dependent diflavin oxidoreductase 1 {ECO:0000255|HAMAP-Rule:MF_03178} GN=ndor1 OS=Danio rerio (Zebrafish) PE=2 SV=1	NADPH-dependent diflavin oxidoreductase 1 [Thelohanellus kitauei]	--
EVM0003903.1	--	K10733|7.36019e-43|nve:NEMVE_v1g173306|hypothetical protein; K10733 GINS complex subunit 2 (A)	[S]	Function unknown	GINS complex protein	DNA replication complex GINS protein PSF2 GN=gins2 OS=Xenopus laevis (African clawed frog) PE=1 SV=1	PREDICTED: probable DNA replication complex GINS protein PSF2 [Bemisia tabaci]	--
EVM0007190.1	--	--	[B]	Chromatin structure and dynamics	MOZ/SAS family	--	Histone acetyltransferase KAT6B [Thelohanellus kitauei]	Lottia gigantea hypothetical protein partial mRNA
EVM0012182.1	--	--	--	--	--	--	hypothetical protein RF11_13989 [Thelohanellus kitauei]	--
EVM0007424.1	--	K00654|1.85427e-17|amj:102563460|SPTLC3; serine palmitoyltransferase, long chain base subunit 3; K00654 serine palmitoyltransferase [EC:2.3.1.50] (A)	[O]	Posttranslational modification, protein turnover, chaperones	--	--	hypothetical protein [Monosiga brevicollis MX1]	--
EVM0007450.1	--	--	[Q]	Secondary metabolites biosynthesis, transport and catabolism	ABC transporter transmembrane region	Multidrug resistance-associated protein 1 GN=ABCC1 OS=Gallus gallus (Chicken) PE=2 SV=1	Multidrug resistance-associated protein 1 [Thelohanellus kitauei]	Entamoeba invadens IP1 lipid A export ATP-binding/permease protein msbA, putative (EIN_218440) mRNA, complete cds
EVM0004180.1	--	K12847|1.03767e-101|dwi:Dwil_GK20149|GK20149 gene product from transcript GK20149-RA; K12847 U4/U6.U5 tri-snRNP-associated protein 2 (A)	[Z]	Cytoskeleton	Ubiquitin carboxyl-terminal hydrolase	Ubiquitin carboxyl-terminal hydrolase 2 GN=USP2 OS=Gallus gallus (Chicken) PE=2 SV=1	U4/U6.U5 tri-snRNP-associated protein 2 [Thelohanellus kitauei]	PREDICTED: Bactrocera cucurbitae U4/U6.U5 tri-snRNP-associated protein 2 (LOC105210613), mRNA
EVM0008843.1	--	K09500|2.94192e-111|lgi:LOTGIDRAFT_189106|hypothetical protein; K09500 T-complex protein 1 subunit theta (A)	[O]	Posttranslational modification, protein turnover, chaperones	TCP-1/cpn60 chaperonin family	T-complex protein 1 subunit theta OS=Gallus gallus (Chicken) PE=1 SV=3	T-complex protein 1 subunit theta [Thelohanellus kitauei]	--
EVM0007198.1	--	--	[T]	Signal transduction mechanisms	Low-density lipoprotein receptor domain class A	Sortilin-related receptor (Fragment) GN=SORL1 OS=Gallus gallus (Chicken) PE=2 SV=1	Low-density lipoprotein receptor-related protein [Thelohanellus kitauei]	--
EVM0006801.1	--	K07889|1.30598e-77|cmy:102932413|RAB5C; RAB5C, member RAS oncogene family; K07889 Ras-related protein Rab-5C (A)	[U]	Intracellular trafficking, secretion, and vesicular transport	Ras family	Ras-related protein Rab-5B GN=RAB5B OS=Gallus gallus (Chicken) PE=2 SV=1	PREDICTED: ras-related protein Rab-5C-like [Tetranychus urticae]	Nematostella vectensis predicted protein (NEMVEDRAFT_v1g158216) partial mRNA
EVM0012353.1	--	--	--	--	--	--	Major centromere autoantigen B, partial [Stegodyphus mimosarum]	--
EVM0006213.1	Cellular Component: membrane (GO:0016020);;	--	[C]	Energy production and conversion	Mitochondrial carrier protein	Solute carrier family 25 member 38 {ECO:0000255|HAMAP-Rule:MF_03064} GN=slc25a38 OS=Xenopus tropicalis (Western clawed frog) PE=2 SV=1	Phosphate carrier protein, mitochondrial [Thelohanellus kitauei]	PREDICTED: Hydra magnipapillata phosphate carrier protein, mitochondrial-like (LOC100201543), mRNA
EVM0002186.1	--	K17341|8.15735e-27|cjc:100399499|HMCN2; hemicentin 2; K17341 hemicentin (A)	[T]	Signal transduction mechanisms	Immunoglobulin I-set domain	Neural cell adhesion molecule 1 (Precursor) GN=NCAM1 OS=Gallus gallus (Chicken) PE=1 SV=3	Neural cell adhesion molecule 2 [Thelohanellus kitauei]	--
EVM0001572.1	--	--	--	--	MULE transposase domain	--	hypothetical protein RF11_09711 [Thelohanellus kitauei]	--
EVM0006325.1	--	K03128|2.52493e-56|bfo:BRAFLDRAFT_130728|hypothetical protein; K03128 transcription initiation factor TFIID subunit 2 (A)	[K]	Transcription	--	Transcription initiation factor TFIID subunit 2 GN=TAF2 OS=Gallus gallus (Chicken) PE=2 SV=1	Transcription initiation factor TFIID subunit 2 [Thelohanellus kitauei]	--
EVM0003422.1	--	K14966|6.93745e-11|phu:Phum_PHUM368530|Host cell factor, putative; K14966 host cell factor (A)	[DK]	--	--	--	Host cell factor, putative [Pediculus humanus corporis]	--
EVM0009809.1	--	K06711|9.26825e-103|hmg:100210440|transmembrane prolyl 4-hydroxylase-like; K06711 hypoxia-inducible factor prolyl 4-hydroxylase [EC:1.14.11.-] (A)	[E]	Amino acid transport and metabolism	2OG-Fe(II) oxygenase superfamily	Prolyl 4-hydroxylase subunit alpha-1 GN=P4HA1 OS=Gallus gallus (Chicken) PE=1 SV=1	Transmembrane prolyl 4-hydroxylase [Thelohanellus kitauei]	PREDICTED: Saccoglossus kowalevskii transmembrane prolyl 4-hydroxylase-like (LOC102802722), mRNA
EVM0008912.1	--	--	--	--	--	--	PREDICTED: zinc finger BED domain-containing protein 1-like [Hydra vulgaris]	--
EVM0007092.1	--	--	[S]	Function unknown	ML domain	--	Mite group 2 allergen Eur m 2 [Thelohanellus kitauei]	--
EVM0010575.1	--	--	--	--	--	--	Zinc finger protein 862 [Thelohanellus kitauei]	Soboliphyme baturini genome assembly S_baturini_Dall_Island ,scaffold SBAD_scaffold0004301
EVM0005371.1	--	K01930|1.59999e-62|phi:102103439|FPGS; folylpolyglutamate synthase; K01930 folylpolyglutamate synthase [EC:6.3.2.17] (A)	[H]	Coenzyme transport and metabolism	--	--	Folylpolyglutamate synthase, mitochondrial [Thelohanellus kitauei]	Syphacia muris genome assembly S_muris_Valencia ,scaffold SMUV_contig0000193
EVM0007071.1	Biological Process: embryo development ending in birth or egg hatching (GO:0009792);;	K06997|9.07804e-29|tca:663573|proline synthase co-transcribed bacterial homolog protein; K06997 (A)	[R]	General function prediction only	Alanine racemase, N-terminal domain	--	PREDICTED: proline synthase co-transcribed bacterial homolog protein [Cimex lectularius]	--
EVM0011790.1	--	--	[GE]	--	Glycosyltransferase family 10 (fucosyltransferase)	Alpha-(1,3)-fucosyltransferase 10 GN=fut10 OS=Xenopus tropicalis (Western clawed frog) PE=2 SV=1	Alpha-(1,3)-fucosyltransferase 9 [Thelohanellus kitauei]	--
EVM0008990.1	--	K03511|4.46077e-90|hmg:100197887|DNA polymerase kappa-like; K03511 DNA polymerase kappa [EC:2.7.7.7] (A)	[L]	Replication, recombination and repair	impB/mucB/samB family	DNA repair protein REV1 GN=REV1 OS=Gallus gallus (Chicken) PE=2 SV=1	DNA polymerase kappa [Thelohanellus kitauei]	PREDICTED: Ciona intestinalis DNA polymerase kappa-like (LOC100179616), mRNA
EVM0008224.1	--	K11129|2.7296e-27|lcm:102355102|H/ACA ribonucleoprotein complex subunit 2-like protein-like; K11129 H/ACA ribonucleoprotein complex subunit 2 (A)	[A]	RNA processing and modification	Ribosomal protein L7Ae/L30e/S12e/Gadd45 family	H/ACA ribonucleoprotein complex subunit 2-like protein GN=nhp2 OS=Xenopus tropicalis (Western clawed frog) PE=2 SV=1	H/ACA ribonucleoprotein complex subunit 2-like protein [Thelohanellus kitauei]	--
EVM0000377.1	--	--	--	--	--	--	hypothetical protein RF11_07915 [Thelohanellus kitauei]	--
EVM0011619.1	--	--	[TW]	--	EGF-like domain	Notch 1 intracellular domain (Precursor) GN=notch1 OS=Xenopus laevis (African clawed frog) PE=1 SV=3	unnamed protein product [Oikopleura dioica]	--
EVM0009705.1	--	--	--	--	--	--	hypothetical protein RF11_15787 [Thelohanellus kitauei]	--
EVM0010549.1	--	--	[R]	General function prediction only	MIR domain	--	Stromal cell-derived factor 2-like protein 1 [Thelohanellus kitauei]	--
EVM0000876.1	--	K10398|1.79595e-170|nve:NEMVE_v1g238203|hypothetical protein; K10398 kinesin family member 11 (A)	[Z]	Cytoskeleton	Kinesin motor domain	Kinesin-like protein KIF11 {ECO:0000250|UniProtKB:P52732, ECO:0000312|EMBL:AAI66147.1} OS=Xenopus tropicalis (Western clawed frog) PE=2 SV=1	Kinesin-like protein KIF11 [Thelohanellus kitauei]	PREDICTED: Hydra magnipapillata kinesin-like protein KIF11-B-like (LOC100212075), mRNA
EVM0009559.1	--	K14544|2.68137e-46|fab:101819784|NOL6; nucleolar protein 6 (RNA-associated); K14544 U3 small nucleolar RNA-associated protein 22 (A)	[S]	Function unknown	Nrap protein	Nucleolar protein 6 GN=nol6 OS=Xenopus laevis (African clawed frog) PE=2 SV=2	Nucleolar protein 6 [Thelohanellus kitauei]	--
EVM0011023.1	--	--	--	--	--	--	hypothetical protein RF11_01826 [Thelohanellus kitauei]	--
EVM0000355.1	--	--	--	--	--	--	hypothetical protein RF11_12829 [Thelohanellus kitauei]	Helobdella robusta clone CH306-1A12, complete sequence
EVM0010008.1	--	--	--	--	Universal stress protein family	--	hypothetical protein RF11_07323 [Thelohanellus kitauei]	--
EVM0000184.1	--	K02896|2.00585e-43|hmg:100205414|probable ribosome biogenesis protein RLP24-like; K02896 large subunit ribosomal protein L24e (A)	[J]	Translation, ribosomal structure and biogenesis	Ribosomal protein L24e	Probable ribosome biogenesis protein RLP24 GN=rsl24d1 OS=Danio rerio (Zebrafish) PE=2 SV=1	putative ribosome biogenesis protein RLP24 [Thelohanellus kitauei]	Anopheles gambiae str. PEST AGAP001545-PA (AgaP_AGAP001545) mRNA, complete cds
EVM0003802.1	--	K06252|7.06127e-63|umr:103682333|TNXB; tenascin XB; K06252 tenascin (A)	[TW]	--	Human growth factor-like EGF	Notch 1 intracellular domain (Precursor) GN=notch1 OS=Xenopus tropicalis (Western clawed frog) PE=1 SV=2	unnamed protein product [Oikopleura dioica]	--
EVM0009868.1	Molecular Function: catalytic activity (GO:0003824);; Biological Process: alpha-amino acid metabolic process (GO:1901605);;	K00600|9.99238e-171|mde:101896545|serine hydroxymethyltransferase, cytosolic-like; K00600 glycine hydroxymethyltransferase [EC:2.1.2.1] (A)	[E]	Amino acid transport and metabolism	Serine hydroxymethyltransferase	--	Serine hydroxymethyltransferase 3, chloroplastic [Thelohanellus kitauei]	Pediculus humanus corporis serine hydroxymethyltransferase, cytosolic, putative, mRNA
EVM0004899.1	--	--	--	--	--	--	hypothetical protein RF11_12597 [Thelohanellus kitauei]	Helobdella robusta clone CH306-1A12, complete sequence
EVM0011994.1	Biological Process: oviposition (GO:0018991);; Biological Process: positive regulation of growth rate (GO:0040010);;	K08867|8.18455e-81|hro:HELRODRAFT_84684|hypothetical protein; K08867 WNK lysine deficient protein kinase [EC:2.7.11.1] (A)	[R]	General function prediction only	Protein kinase domain	Serine/threonine-protein kinase 10 GN=stk10 OS=Xenopus tropicalis (Western clawed frog) PE=2 SV=1	hypothetical protein HELRODRAFT_84684 [Helobdella robusta]	Parastrongyloides trichosuri genome assembly P_trichosuri_KNP ,scaffold PTRK_scaffold0000007
EVM0008679.1	--	K05621|1.93221e-53|amj:102560199|TGM4; transglutaminase 4; K05621 transglutaminase 4 [EC:2.3.2.13] (A)	--	--	Transglutaminase-like superfamily	Protein-glutamine gamma-glutamyltransferase 2 GN=TGL2 OS=Gallus gallus (Chicken) PE=1 SV=3	PREDICTED: annulin-like isoform X1 [Lingula anatina]	--
EVM0006840.1	--	--	--	--	--	--	hypothetical protein RF11_07320 [Thelohanellus kitauei]	--
EVM0008714.1	--	K04550|1.39412e-11|acs:100552669|lrp1; low density lipoprotein receptor-related protein 1; K04550 low-density lipoprotein receptor-related protein 1 (alpha-2-macroglobulin receptor) (A)	[T]	Signal transduction mechanisms	--	Low-density lipoprotein receptor-related protein 1 (Precursor) GN=LRP1 OS=Gallus gallus (Chicken) PE=2 SV=1	Protein slit [Thelohanellus kitauei]	--
EVM0009325.1	--	K14564|4.29986e-136|nve:NEMVE_v1g170437|hypothetical protein; K14564 nucleolar protein 56 (A)	[AJ]	--	Putative snoRNA binding domain	U4/U6 small nuclear ribonucleoprotein Prp31 GN=prpf31 OS=Xenopus laevis (African clawed frog) PE=2 SV=1	Nucleolar protein 56 [Thelohanellus kitauei]	Lepeophtheirus salmonis Pacific form clone lsal-evj-554-058 Nucleolar protein 5A putative mRNA, complete cds
EVM0008467.1	--	K00461|2.84729e-74|lgi:LOTGIDRAFT_171808|hypothetical protein; K00461 arachidonate 5-lipoxygenase [EC:1.13.11.34] (A)	--	--	Lipoxygenase	Ran GTPase-activating protein 1 GN=rangap1 OS=Xenopus laevis (African clawed frog) PE=2 SV=1	Hydroperoxide isomerase ALOXE3 [Thelohanellus kitauei]	--
EVM0009497.1	--	--	[R]	General function prediction only	--	--	PREDICTED: telomerase Cajal body protein 1-like [Lingula anatina]	--
EVM0000811.1	--	--	--	--	MULE transposase domain	--	hypothetical protein RF11_09711 [Thelohanellus kitauei]	--
EVM0004129.1	--	--	--	--	Zinc-finger of C2H2 type	--	--	--
EVM0010626.1	--	K17780|4.52877e-07|cqu:CpipJ_CPIJ018054|mitochondrial import inner membrane translocase subunit Tim8 A; K17780 mitochondrial import inner membrane translocase subunit TIM8 (A)	--	--	Tim10/DDP family zinc finger	--	PREDICTED: mitochondrial import inner membrane translocase subunit Tim8 A-like [Branchiostoma belcheri]	--
EVM0007356.1	--	--	[R]	General function prediction only	Rab-GTPase-TBC domain	Rab GTPase-activating protein 1-like OS=Gallus gallus (Chicken) PE=2 SV=1	PREDICTED: rab GTPase-activating protein 1-like [Parasteatoda tepidariorum]	--
EVM0005547.1	--	K06094|2.80161e-81|nve:NEMVE_v1g85009|hypothetical protein; K06094 lethal(2) giant larvae protein (A)	[U]	Intracellular trafficking, secretion, and vesicular transport	Lethal giant larvae(Lgl) like, C-terminal	Lethal(2) giant larvae protein homolog 2 GN=llgl2 OS=Danio rerio (Zebrafish) PE=1 SV=1	Lethal(2) giant larvae protein-like 1 [Exaiptasia pallida]	--
EVM0011206.1	--	--	--	--	--	--	hypothetical protein RF11_11634 [Thelohanellus kitauei]	--
EVM0008830.1	--	K09504|6.97165e-42|aqu:100635762|dnaJ homolog subfamily A member 3, mitochondrial-like; K09504 DnaJ homolog subfamily A member 3 (A)	[O]	Posttranslational modification, protein turnover, chaperones	DnaJ domain	DnaJ homolog subfamily B member 14 GN=dnajb14 OS=Xenopus tropicalis (Western clawed frog) PE=2 SV=1	PREDICTED: dnaJ homolog subfamily A member 3, mitochondrial-like [Amphimedon queenslandica]	Strongyloides papillosus genome assembly S_papillosus_LIN ,scaffold SPAL_contig0000007
EVM0008453.1	--	K10596|4.3836e-91|dme:Dmel_CG11070|CG11070 gene product from transcript CG11070-RA; K10596 ubiquitin conjugation factor E4 A [EC:6.3.2.19] (A)	[O]	Posttranslational modification, protein turnover, chaperones	Ubiquitin elongating factor core	STIP1 homology and U box-containing protein 1 {ECO:0000305} OS=Gallus gallus (Chicken) PE=2 SV=1	PREDICTED: ubiquitin conjugation factor E4 A-like [Hydra vulgaris]	PREDICTED: Solenopsis invicta ubiquitin conjugation factor E4 A-like (LOC105206896), partial mRNA
EVM0001664.1	Molecular Function: binding (GO:0005488);;	--	--	--	--	--	conserved Plasmodium protein, unknown function [Plasmodium ovale]	Caenorhabditis briggsae Hypothetical protein CBG25020 (CBG25020) mRNA, partial cds
EVM0012056.1	--	--	--	--	GTPase-activator protein for Ras-like GTPase	--	--	--
EVM0003189.1	--	--	--	--	LEM3 (ligand-effect modulator 3) family / CDC50 family	--	Cell cycle control protein 50A [Thelohanellus kitauei]	--
EVM0002345.1	--	K11090|3.86576e-12|aqu:100633347|lupus La protein-like; K11090 lupus La protein (A)	[A]	RNA processing and modification	RNA binding motif	Lupus La protein homolog B GN=ssb-b OS=Xenopus laevis (African clawed frog) PE=2 SV=1	hypothetical protein RF11_08329 [Thelohanellus kitauei]	--
EVM0005869.1	--	K17778|2.32666e-15|hmg:100209469|mitochondrial import inner membrane translocase subunit Tim10-like; K17778 mitochondrial import inner membrane translocase subunit TIM10 (A)	[U]	Intracellular trafficking, secretion, and vesicular transport	Tim10/DDP family zinc finger	Mitochondrial import inner membrane translocase subunit Tim10-B GN=timm10-b OS=Xenopus laevis (African clawed frog) PE=3 SV=1	PREDICTED: mitochondrial import inner membrane translocase subunit Tim10 [Cerapachys biroi]	--
EVM0011533.1	--	K03362|3.79229e-09|tad:TRIADDRAFT_50617|hypothetical protein; K03362 F-box and WD-40 domain protein 1/11 (A)	[R]	General function prediction only	WD domain, G-beta repeat	Beta-TrCP GN=fbxw1 OS=Xenopus laevis (African clawed frog) PE=2 SV=1	F-box/WD repeat-containing protein 1A [Orchesella cincta]	--
EVM0007500.1	--	--	--	--	--	--	hypothetical protein RF11_14055 [Thelohanellus kitauei]	--
EVM0001522.1	--	--	--	--	--	--	hypothetical protein RF11_08267 [Thelohanellus kitauei]	--
EVM0001687.1	--	K08738|5.28447e-24|ngi:103751785|cytochrome c, testis-specific; K08738 cytochrome c (A)	[C]	Energy production and conversion	Formin Homology 2 Domain	Cytochrome c OS=Lithobates catesbeiana (American bullfrog) PE=1 SV=2	Inverted formin-2 [Thelohanellus kitauei]	--
EVM0001839.1	--	--	--	--	--	--	hypothetical protein RF11_10552 [Thelohanellus kitauei]	--
EVM0002921.1	--	K14209|2.87602e-79|hmg:100204140|proton-coupled amino acid transporter 4-like; K14209 solute carrier family 36 (proton-coupled amino acid transporter) (A)	[E]	Amino acid transport and metabolism	Transmembrane amino acid transporter protein	Proton-coupled amino acid transporter 4 GN=slc36a4 OS=Xenopus laevis (African clawed frog) PE=2 SV=1	Proton-coupled amino acid transporter 1 [Thelohanellus kitauei]	Heligmosomoides polygyrus genome assembly H_bakeri_Edinburgh ,scaffold HPBE_contig0001523
EVM0007875.1	--	--	[K]	Transcription	MIZ/SP-RING zinc finger	--	Zinc finger MIZ domain-containing protein 2 [Thelohanellus kitauei]	--
EVM0000187.1	--	K03984|1.1831e-20|pss:102456985|alpha-1-antiproteinase 2-like; K03984 alpha-1-antitrypsin (A)	[V]	Defense mechanisms	Serpin (serine protease inhibitor)	Alpha-1-antitrypsin homolog (Precursor) OS=Cyprinus carpio (Common carp) PE=2 SV=1	PREDICTED: serine protease inhibitor 3/4-like isoform X13 [Anoplophora glabripennis]	--
EVM0006442.1	--	--	[BD]	--	DDE superfamily endonuclease	--	Major centromere autoantigen B, partial [Stegodyphus mimosarum]	--
EVM0007650.1	--	K08678|2.49357e-29|ola:101174710|UDP-glucuronic acid decarboxylase 1-like; K08678 UDP-glucuronate decarboxylase [EC:4.1.1.35] (A)	[GM]	--	NAD dependent epimerase/dehydratase family	UDP-glucuronic acid decarboxylase 1 GN=uxs1 OS=Danio rerio (Zebrafish) PE=2 SV=2	PREDICTED: UDP-glucuronic acid decarboxylase 1 isoform X2 [Athalia rosae]	Parastrongyloides trichosuri genome assembly P_trichosuri_KNP ,scaffold PTRK_scaffold0000018
EVM0004476.1	--	K15305|2.4945e-23|nvi:100122350|protein VAC14 homolog; K15305 vacuole morphology and inheritance protein 14 (A)	[S]	Function unknown	Vacuolar protein 14 C-terminal Fig4p binding	Protein VAC14 homolog GN=vac14 OS=Danio rerio (Zebrafish) PE=2 SV=1	Protein VAC14 [Thelohanellus kitauei]	--
EVM0006493.1	--	--	[S]	Function unknown	Peptidyl-tRNA hydrolase PTH2	--	protein C2orf79 homolog [Lepeophtheirus salmonis]	--
EVM0003806.1	--	--	--	--	ISXO2-like transposase domain	--	hypothetical protein RF11_07432 [Thelohanellus kitauei]	Strongyloides ratti genome assembly S_ratti_ED321 ,scaffold srae_scaffold0000006
EVM0007781.1	--	K04482|0|cmy:102945447|RAD51; RAD51 recombinase; K04482 DNA repair protein RAD51 (A)	[L]	Replication, recombination and repair	Rad51	DNA repair protein RAD51 homolog A GN=rad51-a OS=Xenopus laevis (African clawed frog) PE=2 SV=1	DNA repair protein RAD51 1 [Thelohanellus kitauei]	PREDICTED: Hydra magnipapillata DNA repair protein RAD51 homolog A-like (LOC100204009), mRNA
EVM0009972.1	--	--	--	--	--	--	hypothetical protein RF11_10281 [Thelohanellus kitauei]	--
EVM0001103.1	Biological Process: developmental process (GO:0032502);; Biological Process: single-organism process (GO:0044699);; Biological Process: regulation of cellular process (GO:0050794);;	--	[K]	Transcription	Homeobox domain	Homeobox protein DLX-5 GN=DLX5 OS=Gallus gallus (Chicken) PE=2 SV=1	uncharacterized protein Dyak_GE26456, isoform A [Drosophila yakuba]	--
EVM0008773.1	--	--	[R]	General function prediction only	Reverse transcriptase (RNA-dependent DNA polymerase)	--	Transposon Ty3-I Gag-Pol polyprotein [Thelohanellus kitauei]	--
EVM0001804.1	--	K10601|6.04762e-52|ocu:100354913|SYVN1; synovial apoptosis inhibitor 1, synoviolin; K10601 E3 ubiquitin-protein ligase synoviolin [EC:6.3.2.19] (A)	[O]	Posttranslational modification, protein turnover, chaperones	Ring finger domain	E3 ubiquitin-protein ligase synoviolin (Precursor) GN=syvn1 OS=Danio rerio (Zebrafish) PE=2 SV=2	E3 ubiquitin-protein ligase synoviolin [Thelohanellus kitauei]	PREDICTED: Apis mellifera e3 ubiquitin-protein ligase synoviolin A-like (LOC100576667), transcript variant X3, mRNA
EVM0000419.1	--	--	[R]	General function prediction only	Isochorismatase family	Isochorismatase domain-containing protein 1 GN=isoc1 OS=Danio rerio (Zebrafish) PE=2 SV=1	Isochorismatase domain-containing protein 2, mitochondrial [Exaiptasia pallida]	--
EVM0007700.1	--	--	--	--	--	--	hypothetical protein RF11_11132 [Thelohanellus kitauei]	--
EVM0007144.1	--	K06107|3.33955e-63|bfo:BRAFLDRAFT_121759|hypothetical protein; K06107 erythrocyte membrane protein band 4.1 (A)	[R]	General function prediction only	FERM N-terminal domain	Cytoskeletal protein 4.1 GN=epb41 OS=Xenopus laevis (African clawed frog) PE=2 SV=1	Band 4.1-like protein 1 [Thelohanellus kitauei]	--
EVM0006803.1	--	--	--	--	Rdx family	--	--	--
EVM0007953.1	--	K00902|9.07395e-21|isc:IscW_ISCW002709|transmembrane protein, putative (EC:2.7.1.108); K00902 dolichol kinase [EC:2.7.1.108] (A)	[I]	Lipid transport and metabolism	--	--	Dolichol kinase [Thelohanellus kitauei]	--
EVM0005716.1	--	K08220|1.39289e-27|pbi:103051643|FLVCR1; feline leukemia virus subgroup C cellular receptor 1; K08220 MFS transporter, FLVCR family, feline leukemia virus subgroup C receptor-related protein (A)	[R]	General function prediction only	Major Facilitator Superfamily	Major facilitator superfamily domain-containing protein 7-a GN=mfsd7-A OS=Xenopus tropicalis (Western clawed frog) PE=2 SV=1	Feline leukemia virus subgroup C receptor-related protein 2 [Thelohanellus kitauei]	--
EVM0006577.1	--	--	--	--	DDE superfamily endonuclease	--	hypothetical protein RF11_08285 [Thelohanellus kitauei]	--
EVM0006701.1	--	--	--	--	--	--	hypothetical protein RF11_16383 [Thelohanellus kitauei]	--
EVM0011132.1	--	K15620|8.03205e-71|hmg:100202322|Golgi phosphoprotein 3-like; K15620 golgi phosphoprotein 3 (A)	[U]	Intracellular trafficking, secretion, and vesicular transport	Golgi phosphoprotein 3 (GPP34)	Golgi phosphoprotein 3-like B GN=golph3l-b OS=Xenopus laevis (African clawed frog) PE=2 SV=1	Golgi phosphoprotein 3-like B [Thelohanellus kitauei]	Hymenolepis nana genome assembly H_nana_Japan ,scaffold HNAJ_contig0000358
EVM0008216.1	--	--	--	--	--	--	hypothetical protein RF11_11634 [Thelohanellus kitauei]	--
EVM0010580.1	--	--	--	--	ISXO2-like transposase domain	--	hypothetical protein RF11_07432 [Thelohanellus kitauei]	Strongyloides ratti genome assembly S_ratti_ED321 ,chromosome : 2
EVM0005750.1	--	K11757|2.03292e-10|cin:780718|polybromo; protein polybromo-1; K11757 protein polybromo-1 (A)	[BK]	--	Bromodomain	Protein polybromo-1 GN=PBRM1 OS=Gallus gallus (Chicken) PE=1 SV=1	Protein polybromo-1 [Thelohanellus kitauei]	--
EVM0010569.1	--	K11648|5.03047e-57|lcm:102365954|SMARCB1; SWI/SNF related, matrix associated, actin dependent regulator of chromatin, subfamily b, member 1; K11648 SWI/SNF-related matrix-associated actin-dependent regulator of chromatin subfamily B member 1 (A)	[BK]	--	SNF5 / SMARCB1 / INI1	SWI/SNF-related matrix-associated actin-dependent regulator of chromatin subfamily B member 1 GN=smarcb1 OS=Xenopus tropicalis (Western clawed frog) PE=2 SV=1	PREDICTED: SWI/SNF-related matrix-associated actin-dependent regulator of chromatin subfamily B member 1-like isoform X3 [Branchiostoma belcheri]	--
EVM0010383.1	--	--	[K]	Transcription	Homeobox domain	Homeobox protein Dlx3b GN=dlx3b OS=Danio rerio (Zebrafish) PE=2 SV=1	PREDICTED: KRAB-A domain-containing protein 2-like [Diuraphis noxia]	--
EVM0008945.1	--	K06236|2.45913e-06|cmk:103176524|collagen alpha-1(III) chain-like; K06236 collagen, type I/II/III/V/XI/XXIV/XXVII, alpha (A)	[W]	Extracellular structures	--	--	--	--
EVM0008378.1	--	--	--	--	--	--	hypothetical protein RF11_13989 [Thelohanellus kitauei]	--
EVM0009277.1	--	--	--	--	--	--	Zinc finger protein 862 [Thelohanellus kitauei]	Soboliphyme baturini genome assembly S_baturini_Dall_Island ,scaffold SBAD_scaffold0004301
EVM0004163.1	--	--	[O]	Posttranslational modification, protein turnover, chaperones	Papain family cysteine protease	Cathepsin L1 light chain (Fragments) GN=CTSL OS=Gallus gallus (Chicken) PE=1 SV=1	PREDICTED: uncharacterized protein LOC105334651 [Crassostrea gigas]	--
EVM0009418.1	--	K17894|4.65162e-24|cbr:CBG20056|Cbr-elt-1; C. briggsae CBR-ELT-1 protein; K17894 GATA-binding protein 2 (A)	[K]	Transcription	GATA zinc finger	Transcription factor GATA-4 GN=gata4 OS=Xenopus laevis (African clawed frog) PE=2 SV=1	GATA zinc finger [Oesophagostomum dentatum]	PREDICTED: Solenopsis invicta GATA-binding factor C-like (LOC105207872), mRNA
EVM0000007.1	--	--	[U]	Intracellular trafficking, secretion, and vesicular transport	Pep3/Vps18/deep orange family	Vacuolar protein sorting-associated protein 18 homolog GN=vps18 OS=Danio rerio (Zebrafish) PE=2 SV=2	Vacuolar protein sorting-associated protein 18 [Thelohanellus kitauei]	--
EVM0011498.1	Molecular Function: acid-amino acid ligase activity (GO:0016881);;	K10577|6.93441e-64|aga:AgaP_AGAP011076|AGAP011076-PA; K10577 ubiquitin-conjugating enzyme E2 I [EC:6.3.2.19] (A)	[O]	Posttranslational modification, protein turnover, chaperones	Ubiquitin-conjugating enzyme	SUMO-conjugating enzyme UBC9-A GN=ube2ia OS=Danio rerio (Zebrafish) PE=1 SV=1	SUMO-conjugating enzyme UBC9-A [Thelohanellus kitauei]	Papilio polytes mRNA for lesswright, complete cds, sequence id: Pp-0396
EVM0007115.1	--	K02599|1.77468e-36|lgi:LOTGIDRAFT_238278|hypothetical protein; K02599 Notch (A)	[TW]	--	EGF-like domain	Notch 1 intracellular domain (Precursor) GN=notch1 OS=Xenopus tropicalis (Western clawed frog) PE=1 SV=2	unnamed protein product [Oikopleura dioica]	--
EVM0011747.1	--	--	--	--	--	--	Transposon Tf2-9 polyprotein [Thelohanellus kitauei]	--
EVM0002115.1	--	K12351|2.94052e-27|hmg:101236058|putative neutral sphingomyelinase-like; K12351 sphingomyelin phosphodiesterase 2 [EC:3.1.4.12] (A)	[T]	Signal transduction mechanisms	Endonuclease/Exonuclease/phosphatase family	--	PREDICTED: putative neutral sphingomyelinase [Hydra vulgaris]	--
EVM0006680.1	--	K08568|6.31922e-66|acs:100559357|cathepsin Z-like; K08568 cathepsin X [EC:3.4.18.1] (A)	[O]	Posttranslational modification, protein turnover, chaperones	Papain family cysteine protease	Cathepsin B heavy chain (Precursor) GN=CTSB OS=Gallus gallus (Chicken) PE=2 SV=1	cathepsin Z-like cysteine proteinase [Myxobolus cerebralis]	Tigriopus japonicus clone GS43 cathepsin Z mRNA, partial cds
EVM0003109.1	--	K08875|2.25093e-35|lgi:LOTGIDRAFT_202640|hypothetical protein; K08875 nuclear receptor-binding protein (A)	[T]	Signal transduction mechanisms	--	--	Nuclear receptor-binding protein [Thelohanellus kitauei]	--
EVM0012009.1	--	--	--	--	--	--	Diphthamide biosynthesis protein 7 [Thelohanellus kitauei]	--
EVM0011678.1	--	K03240|1.11978e-24|cin:100186132|translation initiation factor eIF-2B subunit epsilon-like; K03240 translation initiation factor eIF-2B subunit epsilon (A)	[J]	Translation, ribosomal structure and biogenesis	Bacterial transferase hexapeptide (six repeats)	--	Translation initiation factor eIF-2B subunit epsilon [Thelohanellus kitauei]	--
EVM0001463.1	--	--	--	--	RPEL repeat	--	hypothetical protein RF11_00029 [Thelohanellus kitauei]	--
EVM0005739.1	--	--	--	--	--	--	hypothetical protein RF11_00568 [Thelohanellus kitauei]	--
EVM0003279.1	--	--	--	--	--	--	SCAN domain-containing protein 3 [Thelohanellus kitauei]	--
EVM0011445.1	--	--	--	--	--	--	hypothetical protein RF11_03440 [Thelohanellus kitauei]	--
EVM0001310.1	--	--	[R]	General function prediction only	RNA recognition motif. (a.k.a. RRM, RBD, or RNP domain)	RNA-binding protein 24 GN=rbm24 OS=Danio rerio (Zebrafish) PE=2 SV=1	RNA-binding protein 38 [Thelohanellus kitauei]	--
EVM0000108.1	Biological Process: metabolic process (GO:0008152);; Molecular Function: oxidoreductase activity (GO:0016491);;	K10807|0|nve:NEMVE_v1g158066|hypothetical protein; K10807 ribonucleoside-diphosphate reductase subunit M1 [EC:1.17.4.1] (A)	[F]	Nucleotide transport and metabolism	Ribonucleotide reductase, barrel domain	Ribonucleoside-diphosphate reductase large subunit GN=rrm1 OS=Danio rerio (Zebrafish) PE=2 SV=1	Ribonucleoside-diphosphate reductase large chain [Thelohanellus kitauei]	Pediculus humanus corporis Ribonucleoside-diphosphate reductase large chain, putative, mRNA
EVM0007290.1	--	--	--	--	ISXO2-like transposase domain	--	hypothetical protein RF11_02612 [Thelohanellus kitauei]	Strongyloides stercoralis genome assembly S_stercoralis_PV0001 ,scaffold SSTP_scaffold0000011
EVM0012314.1	--	--	--	--	--	--	--	Toxocara canis genome assembly T_canis_Equador ,scaffold TCNE_contig0009378
EVM0002466.1	--	K17101|3.81797e-14|ecb:100060679|ELF5; E74-like factor 5 (ets domain transcription factor); K17101 E74-like factor 5 (A)	[K]	Transcription	Ets-domain	Transcription factor Spi-B-like OS=Paleosuchus palpebrosus (Cuvier&apos;s dwarf caiman) PE=2 SV=1	predicted protein [Nematostella vectensis]	--
EVM0008552.1	--	--	[TW]	--	--	Tenascin-R (Precursor) GN=TNR OS=Gallus gallus (Chicken) PE=1 SV=1	hypothetical protein CRE_05397 [Caenorhabditis remanei]	--
EVM0010910.1	--	--	--	--	--	Low-density lipoprotein receptor-related protein 1 (Precursor) GN=LRP1 OS=Gallus gallus (Chicken) PE=2 SV=1	hypothetical protein RF11_03921 [Thelohanellus kitauei]	--
EVM0005672.1	--	--	--	--	CUE domain	Toll-interacting protein GN=tollip OS=Danio rerio (Zebrafish) PE=2 SV=1	hypothetical protein RF11_08894 [Thelohanellus kitauei]	--
EVM0006343.1	--	K05611|1.98492e-14|tru:101069774|ubiquitin carboxyl-terminal hydrolase isozyme L1-like; K05611 ubiquitin carboxyl-terminal hydrolase L1 [EC:3.4.19.12] (A)	[O]	Posttranslational modification, protein turnover, chaperones	Ubiquitin carboxyl-terminal hydrolase, family 1	--	PREDICTED: ubiquitin carboxyl-terminal hydrolase-like [Tetranychus urticae]	--
EVM0008438.1	--	--	--	--	DDE superfamily endonuclease	--	Major centromere autoantigen B, partial [Stegodyphus mimosarum]	--
EVM0011352.1	--	K13699|1.66999e-79|nve:NEMVE_v1g125604|hypothetical protein; K13699 abhydrolase domain-containing protein 5 [EC:2.3.1.51] (A)	[R]	General function prediction only	Alpha/beta hydrolase family	Epoxide hydrolase 3 GN=ephx3 OS=Xenopus tropicalis (Western clawed frog) PE=2 SV=1	Abhydrolase domain-containing protein 4 [Thelohanellus kitauei]	--
EVM0002593.1	--	K03648|8.63964e-78|nve:NEMVE_v1g219712|hypothetical protein; K03648 uracil-DNA glycosylase [EC:3.2.2.27] (A)	[L]	Replication, recombination and repair	Uracil DNA glycosylase superfamily	--	Uracil-DNA glycosylase [Exaiptasia pallida]	PREDICTED: Amphimedon queenslandica uracil-DNA glycosylase-like (LOC100639307), mRNA
EVM0003963.1	--	--	--	--	--	--	hypothetical protein RF11_05796 [Thelohanellus kitauei]	--
EVM0005509.1	--	K07897|8.81966e-45|ame:724873|ras-related protein Rab-7a-like; K07897 Ras-related protein Rab-7A (A)	[R]	General function prediction only	Ras family	Ras-related protein Rab-10 GN=RAB10 OS=Gallus gallus (Chicken) PE=2 SV=1	GTP-binding protein yptV5 [Thelohanellus kitauei]	Tetrahymena thermophila macronuclear RAB1B mRNA for Rab-family small GTPase Rab1B, complete cds
EVM0004059.1	--	--	[R]	General function prediction only	--	--	PREDICTED: tripartite motif-containing protein 2-like [Branchiostoma belcheri]	--
EVM0002377.1	--	--	[R]	General function prediction only	Integrase core domain	--	Transposon Ty3-G Gag-Pol polyprotein [Thelohanellus kitauei]	Schistosoma mattheei genome assembly S_mattheei_Denwood ,scaffold SMTD_scaffold0014332
EVM0008353.1	--	--	--	--	DPCD protein family	Protein DPCD GN=dpcd OS=Xenopus laevis (African clawed frog) PE=2 SV=1	Protein DPCD [Thelohanellus kitauei]	--
EVM0008574.1	--	K09479|1.29736e-34|pss:102443861|ACADVL; acyl-CoA dehydrogenase, very long chain; K09479 very long chain acyl-CoA dehydrogenase [EC:1.3.8.9] (A)	[I]	Lipid transport and metabolism	Acyl-CoA dehydrogenase, C-terminal domain	Acyl-CoA dehydrogenase family member 11 GN=ACAD11 OS=Gallus gallus (Chicken) PE=2 SV=1	hypothetical protein H696_02274 [Fonticula alba]	--
EVM0000341.1	Molecular Function: catalytic activity (GO:0003824);; Biological Process: cellular process (GO:0009987);;	--	[T]	Signal transduction mechanisms	Adenylate and Guanylate cyclase catalytic domain	Atrial natriuretic peptide receptor 2 (Precursor) GN=npr2 OS=Anguilla japonica (Japanese eel) PE=2 SV=1	Atrial natriuretic peptide receptor 1 [Thelohanellus kitauei]	PREDICTED: Solenopsis invicta guanylate cyclase 32E-like (LOC105203750), mRNA
EVM0002401.1	--	--	--	--	--	--	hypothetical protein RF11_05806 [Thelohanellus kitauei]	--
EVM0001490.1	--	--	--	--	--	--	hypothetical protein RF11_01962 [Thelohanellus kitauei]	--
EVM0009275.1	--	--	[S]	Function unknown	Transcription elongation factor Elf1 like	--	Transcription elongation factor 1 homolog [Caligus clemensi]	--
EVM0006468.1	--	--	--	--	Renin receptor-like protein	--	--	--
EVM0000856.1	--	--	--	--	CTLH/CRA C-terminal to LisH motif domain	Glucose-induced degradation protein 8 homolog GN=GID8 OS=Gallus gallus (Chicken) PE=2 SV=1	Glucose-induced degradation protein 8 [Thelohanellus kitauei]	--
EVM0010609.1	--	--	[R]	General function prediction only	MFS_1 like family	Major facilitator superfamily domain-containing protein 6-A GN=mfsd6a OS=Danio rerio (Zebrafish) PE=3 SV=1	PREDICTED: major facilitator superfamily domain-containing protein 6-A-like [Hydra vulgaris]	Nematostella vectensis predicted protein (NEMVEDRAFT_v1g116714) partial mRNA
EVM0011145.1	Molecular Function: sequence-specific DNA binding (GO:0043565);;	--	[K]	Transcription	Homeobox domain	Homeobox protein vent1 OS=Xenopus tropicalis (Western clawed frog) PE=2 SV=1	Homeobox protein Dlx3b [Thelohanellus kitauei]	--
EVM0008858.1	--	--	[S]	Function unknown	FAM91 N-terminus	Protein FAM91A1 GN=fam91a1 OS=Danio rerio (Zebrafish) PE=2 SV=2	PREDICTED: protein FAM91A1-like [Aplysia californica]	PREDICTED: Tribolium castaneum protein FAM91A1 (LOC661081), mRNA
EVM0004328.1	--	K03362|2.42501e-08|api:100166937|beta-TrCP; K03362 F-box and WD-40 domain protein 1/11 (A)	[S]	Function unknown	--	Beta-TrCP GN=fbxw1 OS=Xenopus laevis (African clawed frog) PE=2 SV=1	hypothetical protein RF11_08267 [Thelohanellus kitauei]	--
EVM0010160.1	--	--	--	--	--	--	hypothetical protein RF11_07377 [Thelohanellus kitauei]	PREDICTED: Diaphorina citri uncharacterized LOC103508455 (LOC103508455), partial mRNA
EVM0002521.1	--	--	--	--	FLYWCH zinc finger domain	--	--	--
EVM0007522.1	--	K07819|2.72329e-16|isc:IscW_ISCW015763|galactosyltransferase, putative (EC:2.4.1.62); K07819 beta-1,3-galactosyltransferase 1 [EC:2.4.1.-] (A)	[G]	Carbohydrate transport and metabolism	Galactosyltransferase	Lactosylceramide 1,3-N-acetyl-beta-D-glucosaminyltransferase GN=b3gnt5 OS=Xenopus tropicalis (Western clawed frog) PE=2 SV=1	Beta-1,3-galactosyltransferase 1 [Thelohanellus kitauei]	--
EVM0002202.1	--	K09499|0|ame:550694|Tcp-1eta, GB10561; T-complex protein 1 subunit eta; K09499 T-complex protein 1 subunit eta (A)	[O]	Posttranslational modification, protein turnover, chaperones	TCP-1/cpn60 chaperonin family	T-complex protein 1 subunit eta OS=Gallus gallus (Chicken) PE=1 SV=1	PREDICTED: T-complex protein 1 subunit eta [Harpegnathos saltator]	PREDICTED: Bombus terrestris t-complex protein 1 subunit eta-like, transcript variant 2 (LOC100649377), mRNA
EVM0002508.1	--	--	--	--	--	--	hypothetical protein RF11_03676 [Thelohanellus kitauei]	--
EVM0005574.1	--	K18177|8.12611e-08|cjc:100402035|CHCHD8; coiled-coil-helix-coiled-coil-helix domain containing 8; K18177 cytochrome c oxidase assembly factor 4 (A)	[R]	General function prediction only	--	--	hypothetical protein QR98_0023480 [Sarcoptes scabiei]	--
EVM0007343.1	--	--	--	--	--	--	hypothetical protein RF11_16157 [Thelohanellus kitauei]	PREDICTED: Hydra magnipapillata uncharacterized LOC100198574 (LOC100198574), mRNA
EVM0001090.1	--	--	[R]	General function prediction only	SAM domain (Sterile alpha motif)	Kazrin-A GN=kazna OS=Danio rerio (Zebrafish) PE=3 SV=1	hypothetical protein [Lygus hesperus]	--
EVM0009987.1	--	--	--	--	--	--	PREDICTED: piggyBac transposable element-derived protein 4 [Harpegnathos saltator]	--
EVM0005910.1	--	--	[TW]	--	EGF-like domain	Teneurin-4 GN=tenm4 OS=Danio rerio (Zebrafish) PE=2 SV=1	predicted protein [Naegleria gruberi]	--
EVM0010894.1	--	--	--	--	--	--	--	Dracunculus medinensis genome assembly D_medinensis_Ghana ,scaffold DME_contig0000059
EVM0001352.1	--	--	[T]	Signal transduction mechanisms	--	Teneurin-4 GN=tenm4 OS=Danio rerio (Zebrafish) PE=2 SV=1	hypothetical protein RF11_03921 [Thelohanellus kitauei]	--
EVM0009459.1	--	--	--	--	Oxysterol-binding protein	--	Oxysterol-binding protein-related protein 3 [Thelohanellus kitauei]	--
EVM0003134.1	--	--	--	--	Transposase IS4	--	PiggyBac transposable element-derived protein 3 [Trichinella britovi]	--
EVM0010488.1	Molecular Function: transferase activity (GO:0016740);;	K00726|4.4305e-08|loa:LOAG_01669|hypothetical protein; K00726 alpha-1,3-mannosyl-glycoprotein beta-1,2-N-acetylglucosaminyltransferase [EC:2.4.1.101] (A)	[G]	Carbohydrate transport and metabolism	GNT-I family	--	Alpha-1,3-mannosyl-glycoprotein 2-beta-N-acetylglucosaminyltransferase [Thelohanellus kitauei]	--
EVM0000486.1	--	K10260|7.12572e-06|bfo:BRAFLDRAFT_206373|hypothetical protein; K10260 F-box and WD-40 domain protein 7 (A)	[S]	Function unknown	WD domain, G-beta repeat	Lissencephaly-1 homolog {ECO:0000255|HAMAP-Rule:MF_03141} OS=Gallus gallus (Chicken) PE=2 SV=3	WD-40 repeat protein [Reticulomyxa filosa]	--
EVM0000793.1	Biological Process: transcription, DNA-templated (GO:0006351);;	K09216|1.18413e-36|pon:100460298|OVOL1; ovo-like zinc finger 1; K09216 ovo (A)	[K]	Transcription	Zinc finger, C2H2 type	Oocyte zinc finger protein XlCOF26 (Fragment) OS=Xenopus laevis (African clawed frog) PE=3 SV=1	Transcription factor Ovo-like 2 [Thelohanellus kitauei]	PREDICTED: Bombus terrestris hypothetical protein LOC100643010 (LOC100643010), mRNA
EVM0006950.1	--	--	[U]	Intracellular trafficking, secretion, and vesicular transport	Rab5-interacting protein (Rab5ip)	Transmembrane protein 104 GN=TMEM104 OS=Gallus gallus (Chicken) PE=2 SV=1	Rab5-interacting domain containing protein [Haemonchus contortus]	--
EVM0003332.1	--	K09577|1.10441e-07|hmg:100209086|FK506-binding protein 2B-like; K09577 FK506-binding protein 14 [EC:5.2.1.8] (A)	[O]	Posttranslational modification, protein turnover, chaperones	FKBP-type peptidyl-prolyl cis-trans isomerase	--	FK506-binding protein [Salpingoeca rosetta]	--
EVM0011728.1	--	K01519|2.85845e-51|gga:424390|ITPA, ITPase, NTPase; inosine triphosphatase (nucleoside triphosphate pyrophosphatase) (EC:3.6.1.19); K01519 inosine triphosphate pyrophosphatase [EC:3.6.1.19] (A)	[F]	Nucleotide transport and metabolism	Ham1 family	Inosine triphosphate pyrophosphatase {ECO:0000255|HAMAP-Rule:MF_03148} OS=Gallus gallus (Chicken) PE=3 SV=2	inosine triphosphate pyrophosphatase [Dictyostelium discoideum AX4]	Dictyostelium purpureum hypothetical protein, mRNA
EVM0005363.1	Cellular Component: nucleosome (GO:0000786);; Molecular Function: DNA binding (GO:0003677);; Cellular Component: nucleus (GO:0005634);; Biological Process: nucleosome assembly (GO:0006334);; Molecular Function: protein heterodimerization activity (GO:0046982);;	K11253|1.06338e-86|bfo:BRAFLDRAFT_97692|hypothetical protein; K11253 histone H3 (A)	[B]	Chromatin structure and dynamics	Core histone H2A/H2B/H3/H4	Histone H3.2 OS=Xenopus tropicalis (Western clawed frog) PE=2 SV=3	histone H3 [Thelohanellus kitauei]	Strongyloides papillosus genome assembly S_papillosus_LIN ,scaffold SPAL_contig0000046
EVM0009637.1	--	K10436|4.59197e-27|lgi:LOTGIDRAFT_177133|hypothetical protein; K10436 microtubule-associated protein, RP/EB family (A)	[DZ]	--	--	Microtubule-associated protein RP/EB family member 1 GN=mapre1 OS=Xenopus tropicalis (Western clawed frog) PE=2 SV=1	Microtubule-associated protein RP/EB family member 2 [Thelohanellus kitauei]	Drosophila virilis GJ22178 (Dvir\GJ22178), mRNA
EVM0008521.1	--	--	[Q]	Secondary metabolites biosynthesis, transport and catabolism	ABC transporter	Multidrug resistance-associated protein 1 GN=ABCC1 OS=Gallus gallus (Chicken) PE=2 SV=1	Multidrug resistance-associated protein 1 [Thelohanellus kitauei]	PREDICTED: Bombus terrestris multidrug resistance-associated protein 1-like (LOC100646583), mRNA
EVM0011382.1	--	--	--	--	MULE transposase domain	--	hypothetical protein RF11_09711 [Thelohanellus kitauei]	--
EVM0005953.1	--	--	--	--	--	--	hypothetical protein RF11_11459 [Thelohanellus kitauei]	--
EVM0006989.1	--	K14847|3.09964e-46|api:100162533|ribosome production factor 2 homolog; K14847 ribosome production factor 2 (A)	[J]	Translation, ribosomal structure and biogenesis	Brix domain	--	Ribosome production factor 2 [Thelohanellus kitauei]	--
EVM0010338.1	--	--	[BD]	--	DDE superfamily endonuclease	--	putative tick transposon, partial [Amblyomma aureolatum]	--
EVM0004617.1	--	K03936|8.50716e-75|hmg:100208135|NADH dehydrogenase [ubiquinone] iron-sulfur protein 3, mitochondrial-like; K03936 NADH dehydrogenase (ubiquinone) Fe-S protein 3 [EC:1.6.5.3 1.6.99.3] (A)	[C]	Energy production and conversion	Respiratory-chain NADH dehydrogenase, 30 Kd subunit	Peptidyl-tRNA hydrolase ICT1, mitochondrial (Precursor) GN=ict1 OS=Salmo salar (Atlantic salmon) PE=2 SV=1	NADH dehydrogenase [ubiquinone] iron-sulfur protein 3, mitochondrial [Thelohanellus kitauei]	PREDICTED: Bombus impatiens NADH dehydrogenase [ubiquinone] iron-sulfur protein 3, mitochondrial-like (LOC100749347), mRNA
EVM0009803.1	--	K11404|1.5694e-148|gga:395506|HDAC3; histone deacetylase 3 (EC:3.5.1.98); K11404 histone deacetylase 3 [EC:3.5.1.98] (A)	[B]	Chromatin structure and dynamics	Histone deacetylase domain	Histone deacetylase 3 GN=hdac3 OS=Xenopus laevis (African clawed frog) PE=2 SV=2	PREDICTED: histone deacetylase 3 isoform X1 [Megachile rotundata]	PREDICTED: Acyrthosiphon pisum histone deacetylase 3 (LOC100169427), mRNA
EVM0003656.1	--	K16681|1.10221e-07|dan:Dana_GF20738|GF20738 gene product from transcript GF20738-RA; K16681 protein crumbs (A)	[T]	Signal transduction mechanisms	--	Delta-like protein D (Precursor) GN=dld OS=Danio rerio (Zebrafish) PE=1 SV=2	hypothetical protein RF11_02263 [Thelohanellus kitauei]	--
EVM0010454.1	--	--	--	--	--	--	hypothetical protein RF11_11594 [Thelohanellus kitauei]	--
EVM0004677.1	--	K12161|2.71188e-23|xma:102232018|ubiquitin-related modifier 1 homolog; K12161 ubiquitin related modifier 1 (A)	[O]	Posttranslational modification, protein turnover, chaperones	Urm1 (Ubiquitin related modifier)	Ubiquitin-related modifier 1 {ECO:0000255|HAMAP-Rule:MF_03048} OS=Gallus gallus (Chicken) PE=3 SV=1	PREDICTED: ubiquitin-related modifier 1 [Dendroctonus ponderosae]	PREDICTED: Saccoglossus kowalevskii ubiquitin-related modifier 1-like (LOC100378526), mRNA
EVM0008293.1	--	--	[R]	General function prediction only	Integrase core domain	--	Transposon Tf2-9 polyprotein [Thelohanellus kitauei]	Ciona intestinalis cDNA, clone:ciad004h18, full insert sequence
EVM0001070.1	--	K01230|8.16338e-102|tad:TRIADDRAFT_25192|hypothetical protein; K01230 mannosyl-oligosaccharide alpha-1,2-mannosidase [EC:3.2.1.113] (A)	[G]	Carbohydrate transport and metabolism	Glycosyl hydrolase family 47	ER degradation-enhancing alpha-mannosidase-like protein 3 (Precursor) GN=edem3 OS=Xenopus laevis (African clawed frog) PE=2 SV=2	hypothetical protein TRIADDRAFT_25192 [Trichoplax adhaerens]	Trichoplax adhaerens hypothetical protein, mRNA
EVM0002124.1	--	--	--	--	--	--	putative tick transposon, partial [Amblyomma aureolatum]	--
EVM0003084.1	--	--	--	--	--	--	hypothetical protein RF11_03745 [Thelohanellus kitauei]	--
EVM0004101.1	--	K02355|0|ame:411351|GB17379; elongation factor G, mitochondrial; K02355 elongation factor G (A)	[J]	Translation, ribosomal structure and biogenesis	Elongation factor Tu GTP binding domain	Elongation factor G, mitochondrial {ECO:0000255|HAMAP-Rule:MF_03061} (Precursor) GN=gfm1 OS=Xenopus laevis (African clawed frog) PE=2 SV=1	Elongation factor G, mitochondrial [Bactrocera dorsalis]	PREDICTED: Acyrthosiphon pisum elongation factor G, mitochondrial (LOC100166869), mRNA
EVM0011442.1	--	--	--	--	--	--	PREDICTED: tigger transposable element-derived protein 1-like [Parasteatoda tepidariorum]	--
EVM0008178.1	--	K17096|2.08628e-06|gga:423774|ANXA8, ANXA8L1, ANXA8L2; annexin A8; K17096 annexin A8 (A)	--	--	Annexin	--	hypothetical protein [Monosiga brevicollis MX1]	--
EVM0011959.1	--	--	--	--	FLYWCH zinc finger domain	--	hypothetical protein RF11_09711 [Thelohanellus kitauei]	PREDICTED: Acyrthosiphon pisum uncharacterized LOC103311386 (LOC103311386), mRNA
EVM0006832.1	--	--	--	--	--	--	hypothetical protein RF11_14964 [Thelohanellus kitauei]	--
EVM0006435.1	--	K10994|1.5531e-39|xma:102234639|cell cycle checkpoint control protein RAD9A-like; K10994 cell cycle checkpoint control protein RAD9A [EC:3.1.11.2] (A)	[DL]	--	Rad9	--	PREDICTED: cell cycle checkpoint control protein RAD9A-like [Aplysia californica]	--
EVM0001298.1	--	K10365|1.50937e-79|ame:409581|GB18637; f-actin-capping protein subunit beta-like; K10365 capping protein (actin filament) muscle Z-line, beta (A)	[Z]	Cytoskeleton	F-actin capping protein, beta subunit	F-actin-capping protein subunit beta isoforms 1 and 2 GN=CAPZB OS=Gallus gallus (Chicken) PE=1 SV=3	F-actin-capping protein subunit beta isoforms 1 and 2 [Thelohanellus kitauei]	--
EVM0006920.1	Molecular Function: nucleotide binding (GO:0000166);; Biological Process: signal transduction (GO:0007165);;	K04534|7.98118e-52|tsp:Tsp_07903|guanine nucleotide-binding protein alpha-7 subunit; K04534 guanine nucleotide-binding protein G(o) subunit alpha (A)	[DT]	--	G-protein alpha subunit	Guanine nucleotide-binding protein G(t) subunit alpha GN=gnat OS=Xenopus laevis (African clawed frog) PE=2 SV=2	Guanine nucleotide-binding protein G(i) subunit alpha [Thelohanellus kitauei]	Drosophila willistoni GK23154 (Dwil\GK23154), mRNA
EVM0003334.1	--	K15172|2.17874e-120|api:100164924|transcription elongation factor SPT5-like; K15172 transcription elongation factor SPT5 (A)	[K]	Transcription	Early transcription elongation factor of RNA pol II, NGN section	Transcription elongation factor SPT5 GN=SUPT5H OS=Gallus gallus (Chicken) PE=2 SV=1	Transcription elongation factor SPT5 [Thelohanellus kitauei]	--
EVM0001101.1	--	K06252|1.30447e-37|mdo:100025581|TNXB; tenascin XB; K06252 tenascin (A)	[TW]	--	EGF-like domain	Teneurin-3 GN=tenm3 OS=Danio rerio (Zebrafish) PE=2 SV=1	unnamed protein product [Oikopleura dioica]	--
EVM0010628.1	Biological Process: phosphate-containing compound metabolic process (GO:0006796);; Molecular Function: transferase activity, transferring phosphorus-containing groups (GO:0016772);;	K00888|1.89381e-105|lgi:LOTGIDRAFT_129853|hypothetical protein; K00888 phosphatidylinositol 4-kinase [EC:2.7.1.67] (A)	[TU]	--	Phosphatidylinositol 3- and 4-kinase	Phosphatidylinositol 4-kinase beta GN=pi4kb OS=Danio rerio (Zebrafish) PE=2 SV=2	hypothetical protein LOTGIDRAFT_129853 [Lottia gigantea]	PREDICTED: Bactrocera cucurbitae uncharacterized LOC105212229 (LOC105212229), mRNA
EVM0001825.1	--	--	--	--	--	--	hypothetical protein RF11_00305 [Thelohanellus kitauei]	--
EVM0010817.1	--	--	--	--	MULE transposase domain	--	hypothetical protein RF11_06850 [Thelohanellus kitauei]	--
EVM0000073.1	--	K17065|1.42736e-146|acs:100560647|dnm1l; dynamin 1-like; K17065 dynamin 1-like protein [EC:3.6.5.5] (A)	[UR]	--	Dynamin central region	Dynamin-1-like protein GN=dnm1l OS=Danio rerio (Zebrafish) PE=2 SV=1	Dynamin-1-like protein [Thelohanellus kitauei]	Dictyostelium purpureum hypothetical protein, mRNA
EVM0008719.1	--	--	--	--	--	--	--	Plasmodium falciparum 3D7 chromosome 13
EVM0005759.1	--	--	--	--	--	--	--	PREDICTED: Amphimedon queenslandica transformer-2 protein homolog beta-like (LOC100636358), mRNA
EVM0006139.1	Biological Process: reproduction (GO:0000003);; Biological Process: nematode larval development (GO:0002119);; Biological Process: metabolic process (GO:0008152);; Biological Process: embryo development ending in birth or egg hatching (GO:0009792);; Molecular Function: transferase activity (GO:0016740);; Biological Process: growth (GO:0040007);;	K04487|0|isc:IscW_ISCW004705|aminotransferase, putative (EC:2.8.1.7); K04487 cysteine desulfurase [EC:2.8.1.7] (A)	[E]	Amino acid transport and metabolism	Aminotransferase class-V	Selenocysteine lyase GN=scly OS=Xenopus tropicalis (Western clawed frog) PE=2 SV=2	Cysteine desulfurase, mitochondrial [Thelohanellus kitauei]	Lottia gigantea hypothetical protein partial mRNA
EVM0000705.1	--	--	--	--	--	--	hypothetical protein PBRA_002707 [Plasmodiophora brassicae]	--
EVM0009800.1	--	K00731|2.21223e-55|tup:102479007|C1GALT1; core 1 synthase, glycoprotein-N-acetylgalactosamine 3-beta-galactosyltransferase, 1; K00731 glycoprotein-N-acetylgalactosamine 3-beta-galactosyltransferase [EC:2.4.1.122] (A)	[G]	Carbohydrate transport and metabolism	Fringe-like	Glycoprotein-N-acetylgalactosamine 3-beta-galactosyltransferase 1 GN=C1GALT1 OS=Gallus gallus (Chicken) PE=2 SV=1	PREDICTED: glycoprotein-N-acetylgalactosamine 3-beta-galactosyltransferase 1-like isoform X2 [Lingula anatina]	Brugia timori genome assembly B_timori_Indonesia_v1_0_4 ,scaffold BTMF_contig0011509
EVM0009582.1	--	--	--	--	--	--	hypothetical protein RF11_10144 [Thelohanellus kitauei]	--
EVM0011222.1	--	--	[T]	Signal transduction mechanisms	Oxysterol-binding protein	--	Oxysterol-binding protein-related protein 1B [Thelohanellus kitauei]	--
EVM0005032.1	--	--	[S]	Function unknown	--	Putative RNA polymerase II subunit B1 CTD phosphatase rpap2 GN=rpap2 OS=Danio rerio (Zebrafish) PE=3 SV=1	hypothetical protein CAPTEDRAFT_223261 [Capitella teleta]	--
EVM0007345.1	--	--	--	--	Ubiquitin family	--	--	--
EVM0004529.1	--	K16848|0|ola:101162510|ras GTPase-activating-like protein IQGAP1-like; K16848 Ras GTPase-activating-like protein IQGAP1 (A)	[T]	Signal transduction mechanisms	GTPase-activator protein for Ras-like GTPase	--	PREDICTED: LOW QUALITY PROTEIN: ras GTPase-activating-like protein IQGAP1 [Hydra vulgaris]	PREDICTED: Ciona intestinalis IQ motif containing GTPase activating protein homologue (iqgap), transcript variant X1, mRNA
EVM0003553.1	--	K01528|1.39045e-66|hro:HELRODRAFT_101987|hypothetical protein; K01528 dynamin GTPase [EC:3.6.5.5] (A)	[UR]	--	Dynamin central region	Dynamin-1-like protein GN=dnm1l OS=Danio rerio (Zebrafish) PE=2 SV=1	hypothetical protein HELRODRAFT_101987 [Helobdella robusta]	--
EVM0005436.1	--	--	--	--	--	--	hypothetical protein RF11_04396 [Thelohanellus kitauei]	--
EVM0000817.1	--	--	--	--	DDE superfamily endonuclease	--	hypothetical protein RF11_13772 [Thelohanellus kitauei]	PREDICTED: Hydra magnipapillata uncharacterized LOC101239956 (LOC101239956), mRNA
EVM0001216.1	--	K04708|4.8001e-56|lgi:LOTGIDRAFT_213963|hypothetical protein; K04708 3-dehydrosphinganine reductase [EC:1.1.1.102] (A)	[Q]	Secondary metabolites biosynthesis, transport and catabolism	short chain dehydrogenase	Carbonyl reductase family member 4 GN=cbr4 OS=Xenopus laevis (African clawed frog) PE=2 SV=1	3-ketodihydrosphingosine reductase [Thelohanellus kitauei]	PREDICTED: Bactrocera dorsalis 3-ketodihydrosphingosine reductase (LOC105231553), mRNA
EVM0007876.1	--	K05644|1.48049e-55|tsp:Tsp_06590|putative ABC transporter, ATP-binding protein; K05644 ATP-binding cassette, subfamily A (ABC1), member 4 (A)	[IR]	--	ABC transporter	ATP-binding cassette sub-family B member 8, mitochondrial (Precursor) GN=abcb8 OS=Danio rerio (Zebrafish) PE=2 SV=1	Retinal-specific ATP-binding cassette transporter [Trichinella sp. T6]	Protopolystoma xenopodis genome assembly P_xenopodis_South_Africa ,scaffold PXEA_contig0002474
EVM0000498.1	--	K11496|6.73657e-12|oaa:100077513|CENPB; centromere protein B, 80kDa; K11496 centromere protein B (A)	--	--	--	--	Major centromere autoantigen B, partial [Stegodyphus mimosarum]	--
EVM0005742.1	--	--	[C]	Energy production and conversion	Acetyl-CoA hydrolase/transferase C-terminal domain	--	4-hydroxybutyrate coenzyme A transferase [Thelohanellus kitauei]	Pediculus humanus corporis 4-hydroxybutyrate coenzyme A transferase, putative, mRNA
EVM0011722.1	--	--	--	--	bZIP transcription factor	cAMP-responsive element-binding protein-like 2 GN=crebl2 OS=Xenopus tropicalis (Western clawed frog) PE=3 SV=1	cAMP-responsive element-binding protein-like 2 [Thelohanellus kitauei]	--
EVM0009203.1	--	K10738|9.77865e-96|hro:HELRODRAFT_74084|hypothetical protein; K10738 DNA helicase MCM9 [EC:3.6.4.12] (A)	[L]	Replication, recombination and repair	MCM2/3/5 family	DNA helicase MCM9 GN=mcm9 OS=Xenopus tropicalis (Western clawed frog) PE=3 SV=1	DNA helicase MCM9 [Thelohanellus kitauei]	PREDICTED: Amphimedon queenslandica hypothetical protein LOC100641019 (LOC100641019), partial mRNA
EVM0006287.1	Biological Process: RNA splicing (GO:0008380);; Cellular Component: small nuclear ribonucleoprotein complex (GO:0030532);;	K11096|1.45303e-52|tad:TRIADDRAFT_57149|hypothetical protein; K11096 small nuclear ribonucleoprotein D2 (A)	[A]	RNA processing and modification	LSM domain	--	putative small nuclear ribonucleoprotein Sm D2 [Thelohanellus kitauei]	Schistosoma japonicum isolate Anhui full length mRNA clone SJFCA3725.010|FSA001-P00008-J21, complete sequence
EVM0005020.1	--	K01907|1.78572e-146|tgu:100231447|AACS; acetoacetyl-CoA synthetase; K01907 acetoacetyl-CoA synthetase [EC:6.2.1.16] (A)	[I]	Lipid transport and metabolism	AMP-binding enzyme	Acetoacetyl-CoA synthetase GN=AACS OS=Gallus gallus (Chicken) PE=2 SV=1	Acetoacetyl-CoA synthetase [Exaiptasia pallida]	--
EVM0005847.1	--	K05644|4.93776e-46|tsp:Tsp_06590|putative ABC transporter, ATP-binding protein; K05644 ATP-binding cassette, subfamily A (ABC1), member 4 (A)	[IR]	--	ABC transporter	ATP-binding cassette sub-family B member 8, mitochondrial (Precursor) GN=abcb8 OS=Danio rerio (Zebrafish) PE=2 SV=1	Retinal-specific ATP-binding cassette transporter, partial [Trichinella pseudospiralis]	Schistosoma mattheei genome assembly S_mattheei_Denwood ,scaffold SMTD_scaffold0004080
EVM0006623.1	--	K11496|1.74883e-25|oaa:100077513|CENPB; centromere protein B, 80kDa; K11496 centromere protein B (A)	[BD]	--	Tc5 transposase DNA-binding domain	--	Major centromere autoantigen B, partial [Stegodyphus mimosarum]	--
EVM0003046.1	--	--	--	--	--	--	--	Brugia pahangi genome assembly B_pahangi_Glasgow ,scaffold BPAG_scaffold0000093
EVM0011426.1	--	K06464|4.64516e-73|lcm:102365824|ITGB2; integrin, beta 2 (complement component 3 receptor 3 and 4 subunit); K06464 integrin beta 2 (A)	[TW]	--	Integrin, beta chain	Integrin beta-1-A (Precursor) GN=itgb1-a OS=Xenopus laevis (African clawed frog) PE=2 SV=1	hypothetical protein CAPTEDRAFT_93073, partial [Capitella teleta]	--
EVM0009363.1	--	--	[TW]	--	Human growth factor-like EGF	Teneurin-3 GN=tenm3 OS=Danio rerio (Zebrafish) PE=2 SV=1	hypothetical protein BRAFLDRAFT_86953 [Branchiostoma floridae]	--
EVM0003875.1	--	K00852|3.5349e-40|hmg:100198684|ribokinase-like; K00852 ribokinase [EC:2.7.1.15] (A)	[G]	Carbohydrate transport and metabolism	pfkB family carbohydrate kinase	--	Ribokinase [Thelohanellus kitauei]	--
EVM0000441.1	--	K06252|1.21437e-37|lve:103087655|TNXB; tenascin XB; K06252 tenascin (A)	[TW]	--	EGF-like domain	Teneurin-4 GN=tenm4 OS=Danio rerio (Zebrafish) PE=2 SV=1	unnamed protein product, partial [Oikopleura dioica]	--
EVM0004227.1	--	--	[R]	General function prediction only	Major Facilitator Superfamily	Major facilitator superfamily domain-containing protein 6-B {ECO:0000250|UniProtKB:Q6ZSS7} GN=mfsd6b OS=Danio rerio (Zebrafish) PE=3 SV=1	Major facilitator superfamily domain-containing protein 6 [Thelohanellus kitauei]	--
EVM0007889.1	--	--	[R]	General function prediction only	FYVE zinc finger	Pleckstrin homology domain-containing family F member 2 GN=PLEKHF2 OS=Gallus gallus (Chicken) PE=2 SV=1	hypothetical protein RF11_06740 [Thelohanellus kitauei]	--
EVM0004338.1	--	K15216|6.85825e-32|hmg:100214238|RNA polymerase I-specific transcription initiation factor RRN3-like; K15216 RNA polymerase I-specific transcription initiation factor RRN3 (A)	[K]	Transcription	RNA polymerase I specific transcription initiation factor RRN3	--	RNA polymerase I-specific transcription initiation factor RRN3 [Thelohanellus kitauei]	--
EVM0011181.1	--	K09666|2.09821e-88|bfo:BRAFLDRAFT_130962|hypothetical protein; K09666 beta-1,2-N-acetylglucosaminyltransferase [EC:2.4.1.-] (A)	--	--	GNT-I family	Protein FAM3C (Precursor) GN=fam3c OS=Danio rerio (Zebrafish) PE=2 SV=1	Protein O-linked-mannose beta-1,2-N-acetylglucosaminyltransferase 1 [Exaiptasia pallida]	PREDICTED: Amphimedon queenslandica protein O-linked-mannose beta-1,2-N-acetylglucosaminyltransferase 1-like (LOC100642076), mRNA
EVM0011903.1	--	K01892|1.63591e-149|cjc:100396722|HARS; histidyl-tRNA synthetase; K01892 histidyl-tRNA synthetase [EC:6.1.1.21] (A)	[J]	Translation, ribosomal structure and biogenesis	Histidyl-tRNA synthetase	Histidine--tRNA ligase, cytoplasmic GN=hars OS=Takifugu rubripes (Japanese pufferfish) PE=3 SV=1	Histidine--tRNA ligase, cytoplasmic [Thelohanellus kitauei]	PREDICTED: Hydra magnipapillata histidine--tRNA ligase, cytoplasmic-like (LOC100211845), mRNA
EVM0009892.1	--	K03663|3.48996e-16|mze:101475990|alpha-(1,3)-fucosyltransferase-like; K03663 4-galactosyl-N-acetylglucosaminide 3-alpha-L-fucosyltransferase [EC:2.4.1.152] (A)	[GE]	--	Glycosyltransferase family 10 (fucosyltransferase)	Alpha-(1,3)-fucosyltransferase 10 GN=fut10 OS=Xenopus tropicalis (Western clawed frog) PE=2 SV=1	Alpha-(1,3)-fucosyltransferase 10 [Thelohanellus kitauei]	PREDICTED: Apis dorsata alpha-(1,3)-fucosyltransferase 10-like (LOC102681755), mRNA
EVM0008792.1	--	--	[R]	General function prediction only	WD domain, G-beta repeat	WD repeat-containing protein 91 GN=wdr91 OS=Danio rerio (Zebrafish) PE=1 SV=2	hypothetical protein RF11_04487 [Thelohanellus kitauei]	--
EVM0004315.1	--	K08337|1.39016e-91|cbr:CBG06001|Cbr-atgr-7; C. briggsae CBR-ATGR-7 protein; K08337 ubiquitin-like modifier-activating enzyme ATG7 (A)	[H]	Coenzyme transport and metabolism	ThiF family	Ubiquitin-like modifier-activating enzyme ATG7 GN=ATG7 OS=Gallus gallus (Chicken) PE=2 SV=1	Ubiquitin-like modifier-activating enzyme atg7 [Thelohanellus kitauei]	PREDICTED: Acyrthosiphon pisum ubiquitin-like modifier-activating enzyme ATG7 (LOC100168214), transcript variant X2, mRNA
EVM0006894.1	--	K08272|1.77894e-84|tad:TRIADDRAFT_63161|hypothetical protein; K08272 calcium binding protein 39 (A)	[S]	Function unknown	Mo25-like	--	hypothetical protein TRIADDRAFT_63161 [Trichoplax adhaerens]	Strongyloides ratti genome assembly S_ratti_ED321 ,scaffold srae_scaffold0000001
EVM0004827.1	--	--	[U]	Intracellular trafficking, secretion, and vesicular transport	Uso1 / p115 like vesicle tethering protein, head region	--	PREDICTED: general vesicular transport factor p115 [Strongylocentrotus purpuratus]	--
EVM0000205.1	Biological Process: nematode larval development (GO:0002119);; Biological Process: meiotic nuclear division (GO:0007126);; Biological Process: embryo development ending in birth or egg hatching (GO:0009792);; Biological Process: growth (GO:0040007);;	K11275|6.05041e-11|cel:CELE_B0414.3|hil-5; Protein HIL-5; K11275 histone H1/5 (A)	[B]	Chromatin structure and dynamics	linker histone H1 and H5 family	Histone H1.0-A GN=h1f0-a OS=Xenopus laevis (African clawed frog) PE=2 SV=3	Histone H5 [Thelohanellus kitauei]	--
EVM0007222.1	--	--	--	--	--	--	WD repeat and FYVE domain-containing protein 3 [Thelohanellus kitauei]	--
EVM0004113.1	--	--	--	--	--	--	hypothetical protein TcasGA2_TC011273 [Tribolium castaneum]	--
EVM0008785.1	Cellular Component: chromosome (GO:0005694);; Cellular Component: nuclear lumen (GO:0031981);; Biological Process: single-organism developmental process (GO:0044767);; Biological Process: animal organ development (GO:0048513);; Biological Process: regulation of biological process (GO:0050789);;	--	[P]	Inorganic ion transport and metabolism	Tesmin/TSO1-like CXC domain, cysteine-rich domain	Protein lin-54 homolog GN=lin54 OS=Danio rerio (Zebrafish) PE=1 SV=1	Protein tesmin/TSO1-like CXC 6 [Thelohanellus kitauei]	--
EVM0011518.1	--	K00814|9.84836e-175|api:100164899|alanine aminotransferase 2; K00814 alanine transaminase [EC:2.6.1.2] (A)	[E]	Amino acid transport and metabolism	Aminotransferase class I and II	Alanine aminotransferase 2-like GN=gpt2l OS=Danio rerio (Zebrafish) PE=2 SV=2	Alanine aminotransferase 2 [Thelohanellus kitauei]	Strongyloides ratti genome assembly S_ratti_ED321 ,chromosome : 2
EVM0004913.1	--	--	--	--	--	--	hypothetical protein RF11_12646 [Thelohanellus kitauei]	--
EVM0002159.1	--	K02308|2.91999e-16|lgi:LOTGIDRAFT_125674|hypothetical protein; K02308 death-associated protein 6 (A)	--	--	Daxx Family	--	hypothetical protein RF11_12288 [Thelohanellus kitauei]	--
EVM0002351.1	Molecular Function: RNA binding (GO:0003723);; Biological Process: multicellular organism development (GO:0007275);; Biological Process: anatomical structure morphogenesis (GO:0009653);; Biological Process: reproductive process (GO:0022414);; Cellular Component: ribonucleoprotein granule (GO:0035770);; Biological Process: growth (GO:0040007);; Cellular Component: cytoplasmic part (GO:0044444);; B…	K13126|1.6031e-11|cel:CELE_Y106G6H.2|pab-1; Protein PAB-1, isoform B; K13126 polyadenylate-binding protein (A)	[AJ]	--	RNA recognition motif. (a.k.a. RRM, RBD, or RNP domain)	Polyadenylate-binding protein 1-A GN=pabpc1-a OS=Xenopus laevis (African clawed frog) PE=1 SV=3	Polyadenylate-binding protein, cytoplasmic and nuclear [Thelohanellus kitauei]	--
EVM0008278.1	Molecular Function: catalytic activity (GO:0003824);;	K01915|1.15474e-128|cbr:CBG13820|Cbr-gln-3; C. briggsae CBR-GLN-3 protein; K01915 glutamine synthetase [EC:6.3.1.2] (A)	[E]	Amino acid transport and metabolism	Glutamine synthetase, catalytic domain	Glutamine synthetase GN=glul OS=Xenopus laevis (African clawed frog) PE=2 SV=1	Glutamine synthetase domain containing protein [Haemonchus contortus]	Caenorhabditis remanei CRE-GLN-2 protein (Cre-gln-2) mRNA, complete cds
EVM0000689.1	Biological Process: reproduction (GO:0000003);; Biological Process: nematode larval development (GO:0002119);; Molecular Function: RNA binding (GO:0003723);; Molecular Function: structural constituent of ribosome (GO:0003735);; Biological Process: translation (GO:0006412);; Biological Process: apoptotic process (GO:0006915);; Biological Process: embryo development ending in birth or egg hatching …	K02865|1.3929e-94|tad:TRIADDRAFT_63100|expressed hypothetical protein; K02865 large subunit ribosomal protein L10Ae (A)	[J]	Translation, ribosomal structure and biogenesis	Ribosomal protein L1p/L10e family	60S ribosomal protein L10a GN=rpl10a OS=Xenopus laevis (African clawed frog) PE=2 SV=1	60S ribosomal protein L10a [Thelohanellus kitauei]	Heliconius melpomene cythera ribosomal protein L10A (RpL10A) mRNA, complete cds
EVM0011812.1	--	--	[U]	Intracellular trafficking, secretion, and vesicular transport	Transport protein particle (TRAPP) component	Trafficking protein particle complex subunit 3 GN=TRAPPC3 OS=Gallus gallus (Chicken) PE=2 SV=1	PREDICTED: trafficking protein particle complex subunit 3-like [Hydra vulgaris]	Helobdella robusta hypothetical protein partial mRNA
EVM0001415.1	--	--	--	--	Oxysterol-binding protein	--	Oxysterol-binding protein-related protein 3 [Thelohanellus kitauei]	--
EVM0009409.1	--	K15503|1.21897e-87|xma:102225198|serine/threonine-protein phosphatase 6 regulatory ankyrin repeat subunit B-like; K15503 serine/threonine-protein phosphatase 6 regulatory ankyrin repeat subunit B (A)	[M]	Cell wall/membrane/envelope biogenesis	Ankyrin repeats (3 copies)	Serine/threonine-protein phosphatase 6 regulatory ankyrin repeat subunit B GN=ANKRD44 OS=Gallus gallus (Chicken) PE=2 SV=1	PREDICTED: serine/threonine-protein phosphatase 6 regulatory ankyrin repeat subunit A-like isoform X2 [Hydra vulgaris]	--
EVM0002779.1	--	--	[R]	General function prediction only	--	--	BTB/POZ domain-containing protein KCTD3 [Thelohanellus kitauei]	--
EVM0003805.1	--	--	[S]	Function unknown	U11-48K-like CHHC zinc finger	Protein D7 GN=d7 OS=Xenopus laevis (African clawed frog) PE=2 SV=1	Gametocyte-specific factor 1 [Thelohanellus kitauei]	--
EVM0001722.1	--	--	--	--	--	--	hypothetical protein RF11_01081 [Thelohanellus kitauei]	--
EVM0010001.1	--	--	--	--	--	--	hypothetical protein RF11_13373 [Thelohanellus kitauei]	--
EVM0001120.1	--	--	--	--	--	--	PREDICTED: LOW QUALITY PROTEIN: uncharacterized protein LOC106073290, partial [Biomphalaria glabrata]	--
EVM0012200.1	--	K06698|1.40719e-36|aag:AaeL_AAEL001623|proteasome subunit; K06698 proteasome activator subunit 3 (PA28 gamma) (A)	[O]	Posttranslational modification, protein turnover, chaperones	Proteasome activator pa28 beta subunit	Proteasome activator complex subunit 3 OS=Gallus gallus (Chicken) PE=1 SV=1	Proteasome activator complex subunit 3 [Thelohanellus kitauei]	PREDICTED: Bactrocera dorsalis proteasome activator complex subunit 3 (LOC105223056), mRNA
EVM0000087.1	--	--	--	--	--	--	hypothetical protein RF11_00091 [Thelohanellus kitauei]	--
EVM0004635.1	Molecular Function: catalytic activity (GO:0003824);; Biological Process: metabolic process (GO:0008152);;	K05543|8.17714e-41|dwi:Dwil_GK10156|GK10156 gene product from transcript GK10156-RA; K05543 tRNA-dihydrouridine synthase 2 [EC:1.3.1.91] (A)	[J]	Translation, ribosomal structure and biogenesis	Dihydrouridine synthase (Dus)	tRNA-dihydrouridine(47) synthase [NAD(P)(+)]-like GN=dus3l OS=Xenopus laevis (African clawed frog) PE=2 SV=1	tRNA-dihydrouridine(20) synthase [NAD(P)+]-like protein [Thelohanellus kitauei]	--
EVM0007640.1	--	--	[YU]	--	HEAT repeat	--	Importin-5 [Thelohanellus kitauei]	--
EVM0007531.1	Cellular Component: vacuolar proton-transporting V-type ATPase, V0 domain (GO:0000220);; Biological Process: ATP hydrolysis coupled proton transport (GO:0015991);; Cellular Component: plasma membrane proton-transporting V-type ATPase complex (GO:0033181);; Molecular Function: proton-transporting ATPase activity, rotational mechanism (GO:0046961);;	K02153|3.86299e-21|hmg:101238100|V-type proton ATPase subunit e 2-like; K02153 V-type H+-transporting ATPase subunit e (A)	[C]	Energy production and conversion	ATP synthase subunit H	--	PREDICTED: V-type proton ATPase subunit e 2-like [Hydra vulgaris]	--
EVM0007904.1	--	--	--	--	--	--	hypothetical protein RF11_07933 [Thelohanellus kitauei]	Strongyloides ratti genome assembly S_ratti_ED321 ,chromosome : 1
EVM0000381.1	Cellular Component: secretory granule (GO:0030141);;	--	[U]	Intracellular trafficking, secretion, and vesicular transport	SNARE domain	Synaptosomal-associated protein 25 GN=snap25 OS=Torpedo marmorata (Marbled electric ray) PE=2 SV=1	Synaptosomal-associated protein 25-A [Thelohanellus kitauei]	--
EVM0007848.1	--	--	--	--	--	--	hypothetical protein RF11_15285 [Thelohanellus kitauei]	--
EVM0007690.1	--	--	[F]	Nucleotide transport and metabolism	GDA1/CD39 (nucleoside phosphatase) family	Ectonucleoside triphosphate diphosphohydrolase 7 GN=entpd7 OS=Xenopus tropicalis (Western clawed frog) PE=2 SV=1	Ectonucleoside triphosphate diphosphohydrolase 7 [Thelohanellus kitauei]	--
EVM0001637.1	--	--	[R]	General function prediction only	Retroviral aspartyl protease	--	hypothetical protein RF11_01987 [Thelohanellus kitauei]	--
EVM0012095.1	--	--	--	--	--	--	hypothetical protein RF11_05401 [Thelohanellus kitauei]	--
EVM0011984.1	--	K01365|3.28735e-47|isc:IscW_ISCW009204|cathepsin-like protease, putative (EC:3.4.22.43); K01365 cathepsin L [EC:3.4.22.15] (A)	[O]	Posttranslational modification, protein turnover, chaperones	Papain family cysteine protease	Cathepsin K (Precursor) GN=CTSK OS=Gallus gallus (Chicken) PE=2 SV=1	Cathepsin L2 [Thelohanellus kitauei]	--
EVM0006391.1	Cellular Component: integral component of membrane (GO:0016021);; Biological Process: transmembrane transport (GO:0055085);;	--	[T]	Signal transduction mechanisms	PT repeat	Notch 1 intracellular domain (Precursor) GN=notch1 OS=Xenopus laevis (African clawed frog) PE=1 SV=3	hypothetical protein PVIIG_04725 [Plasmodium vivax India VII]	--
EVM0000028.1	--	--	[S]	Function unknown	Protein similar to CwfJ C-terminus 2	CWF19-like protein 2 GN=cwf19l2 OS=Xenopus tropicalis (Western clawed frog) PE=2 SV=1	CWF19-like protein 2 [Crassostrea gigas]	--
EVM0011198.1	--	K00384|4.25572e-108|cmk:103176677|txnrd3; thioredoxin reductase 3; K00384 thioredoxin reductase (NADPH) [EC:1.8.1.9] (A)	[O]	Posttranslational modification, protein turnover, chaperones	Pyridine nucleotide-disulphide oxidoreductase	--	PREDICTED: thioredoxin reductase 1, cytoplasmic [Crassostrea gigas]	PREDICTED: Nasonia vitripennis thioredoxin reductase 1, mitochondrial (LOC100119442), transcript variant X5, mRNA
EVM0001696.1	Molecular Function: catalytic activity (GO:0003824);;	K10683|2.47694e-34|spu:588646|BRCA1-associated RING domain protein 1-like; K10683 BRCA1-associated RING domain protein 1 [EC:6.3.2.19] (A)	[R]	General function prediction only	Ankyrin repeats (3 copies)	Tonsoku-like protein GN=tonsl OS=Danio rerio (Zebrafish) PE=2 SV=1	BRCA1-associated RING domain protein 1 [Thelohanellus kitauei]	--
EVM0001136.1	--	--	--	--	--	--	--	PREDICTED: Diaphorina citri glycine-rich cell wall structural protein 1.8-like (LOC103505801), mRNA
EVM0006390.1	--	K17610|4.14219e-34|mde:101890839|calcineurin B homologous protein 1-like; K17610 calcineurin B homologous protein 1 (A)	[T]	Signal transduction mechanisms	EF hand	Calcineurin B homologous protein 1 GN=CHP1 OS=Gallus gallus (Chicken) PE=1 SV=3	Calcineurin B ous protein 1 [Thelohanellus kitauei]	Lottia gigantea hypothetical protein mRNA
EVM0006907.1	--	K06634|1.784e-07|nve:NEMVE_v1g167568|hypothetical protein; K06634 cyclin H (A)	--	--	Cyclin, N-terminal domain	--	Cyclin-H [Thelohanellus kitauei]	--
EVM0001122.1	--	--	[TW]	--	Human growth factor-like EGF	Teneurin-3 GN=tenm3 OS=Danio rerio (Zebrafish) PE=2 SV=1	EGF-like domain protein [Opisthorchis viverrini]	--
EVM0002802.1	--	--	--	--	CybS	--	Ubiquitin-like protein 4A-A [Thelohanellus kitauei]	--
EVM0006113.1	--	--	--	--	HMG (high mobility group) box	--	Non-histone chromosomal protein 6 [Thelohanellus kitauei]	--
EVM0012014.1	--	--	--	--	--	--	hypothetical protein RF11_13989 [Thelohanellus kitauei]	--
EVM0012074.1	--	K05678|9.00488e-11|cin:100181360|abcd4; ATP-binding cassette sub-family D member 4; K05678 ATP-binding cassette, subfamily D (ALD), member 4 (A)	[IR]	--	ABC transporter transmembrane region 2	--	ABC protein, subfamily ABCD [Trichuris trichiura]	--
EVM0006783.1	--	--	--	--	--	--	--	Soboliphyme baturini genome assembly S_baturini_Dall_Island ,scaffold SBAD_scaffold0012363
EVM0008759.1	--	K14806|5.20819e-101|mze:101481432|probable ATP-dependent RNA helicase DDX31-like; K14806 ATP-dependent RNA helicase DDX31/DBP7 [EC:3.6.4.13] (A)	[A]	RNA processing and modification	DEAD/DEAH box helicase	Probable ATP-dependent RNA helicase DDX10 GN=DDX10 OS=Gallus gallus (Chicken) PE=2 SV=1	putative ATP-dependent RNA helicase [Thelohanellus kitauei]	Leishmania donovani DEAD box RNA helicase, putative (LDBPK_361920) mRNA, complete cds
EVM0003329.1	--	K01050|1.54712e-67|tru:101063924|uncharacterized LOC101063924; K01050 cholinesterase [EC:3.1.1.8] (A)	[R]	General function prediction only	Integrase core domain	--	Retrovirus-related Pol polyprotein from transposon 17.6 [Thelohanellus kitauei]	--
EVM0012051.1	--	--	--	--	Domain of unknown function (DUF4371)	--	PREDICTED: general transcription factor II-I repeat domain-containing protein 2-like [Hydra vulgaris]	PREDICTED: Hydra magnipapillata general transcription factor II-I repeat domain-containing protein 2-like (LOC101240477), partial mRNA
EVM0009265.1	--	--	[V]	Defense mechanisms	Lanthionine synthetase C-like protein	LanC-like protein 1 GN=lancl1 OS=Danio rerio (Zebrafish) PE=2 SV=1	hypothetical protein RF11_03444 [Thelohanellus kitauei]	--
EVM0004216.1	--	K06093|6.67386e-15|ola:101168439|uncharacterized LOC101168439; K06093 partitioning defective protein 6 (A)	[T]	Signal transduction mechanisms	PDZ domain (Also known as DHR or GLGF)	--	Partitioning defective 6 gamma [Thelohanellus kitauei]	--
EVM0010745.1	--	--	--	--	--	--	Programmed cell death 6-interacting protein [Thelohanellus kitauei]	--
EVM0011843.1	--	--	--	--	--	--	hypothetical protein RF11_02158 [Thelohanellus kitauei]	--
EVM0005235.1	--	K13098|9.16233e-21|isc:IscW_ISCW015311|RNA binding protein, putative; K13098 RNA-binding protein FUS (A)	[R]	General function prediction only	Zn-finger in Ran binding protein and others	--	PREDICTED: RNA-binding protein cabeza-like isoform X4 [Aplysia californica]	--
EVM0010357.1	--	--	[EO]	--	Peptidase family M1	Aminopeptidase N {ECO:0000312|EMBL:ACZ95799.1} GN=ANPEP OS=Gallus gallus (Chicken) PE=1 SV=1	Aminopeptidase N [Thelohanellus kitauei]	Drosophila mojavensis GI22438 (Dmoj\GI22438), mRNA
EVM0011028.1	Biological Process: cellular process (GO:0009987);; Molecular Function: kinase activity (GO:0016301);;	K08866|7.40068e-34|nve:NEMVE_v1g175874|hypothetical protein; K08866 serine/threonine-protein kinase TTK/MPS1 [EC:2.7.12.1] (A)	[D]	Cell cycle control, cell division, chromosome partitioning	Protein kinase domain	Dual specificity protein kinase Ttk GN=ttk OS=Danio rerio (Zebrafish) PE=1 SV=2	Dual specificity protein kinase Ttk [Thelohanellus kitauei]	--
EVM0011584.1	--	--	--	--	--	--	hypothetical protein RF11_09688 [Thelohanellus kitauei]	--
EVM0010979.1	--	--	[BD]	--	DDE superfamily endonuclease	--	PREDICTED: major centromere autoantigen B-like [Parasteatoda tepidariorum]	--
EVM0011415.1	--	K13123|1.7096e-53|tad:TRIADDRAFT_52573|hypothetical protein; K13123 G patch domain-containing protein 1 (A)	[A]	RNA processing and modification	Protein of unknown function (DUF1604)	--	G patch domain-containing protein 1 [Thelohanellus kitauei]	PREDICTED: Tribolium castaneum G patch domain-containing protein 1 (LOC659420), mRNA
EVM0010408.1	--	--	--	--	--	--	hypothetical protein RF11_03756 [Thelohanellus kitauei]	--
EVM0012257.1	Cellular Component: cytoplasm (GO:0005737);; Biological Process: translation (GO:0006412);;	K03251|4.35922e-97|nve:NEMVE_v1g235689|hypothetical protein; K03251 translation initiation factor 3 subunit D (A)	[J]	Translation, ribosomal structure and biogenesis	Eukaryotic translation initiation factor 3 subunit 7 (eIF-3)	Eukaryotic translation initiation factor 3 subunit D {ECO:0000255|HAMAP-Rule:MF_03003} GN=eif3d OS=Xenopus tropicalis (Western clawed frog) PE=2 SV=1	PREDICTED: eukaryotic translation initiation factor 3 subunit D-like [Acropora digitifera]	--
EVM0005969.1	--	K11128|1.51685e-27|dpo:Dpse_GA27857|GA27857 gene product from transcript GA27857-RA (EC:5.4.99.12); K11128 H/ACA ribonucleoprotein complex subunit 1 (A)	[J]	Translation, ribosomal structure and biogenesis	Gar1/Naf1 RNA binding region	H/ACA ribonucleoprotein complex subunit 1 GN=gar1 OS=Xenopus tropicalis (Western clawed frog) PE=2 SV=1	GL18155 [Drosophila persimilis]	--
EVM0009907.1	--	K05730|7.18427e-16|cmy:102941218|VAV1; vav 1 guanine nucleotide exchange factor; K05730 guanine nucleotide exchange factor VAV (A)	[T]	Signal transduction mechanisms	RhoGEF domain	Rho guanine nucleotide exchange factor 6 GN=ARHGEF6 OS=Gallus gallus (Chicken) PE=2 SV=1	Guanine nucleotide exchange factor VAV3 [Thelohanellus kitauei]	--
EVM0011172.1	--	K12875|1.01431e-21|tad:TRIADDRAFT_55789|hypothetical protein; K12875 apoptotic chromatin condensation inducer in the nucleus (A)	[B]	Chromatin structure and dynamics	--	--	Apoptotic chromatin condensation inducer in the nucleus [Thelohanellus kitauei]	--
EVM0010732.1	Molecular Function: kinase activity (GO:0016301);;	K08957|3.0607e-106|loa:LOAG_01275|CK1/CK1/CK1-A protein kinase; K08957 casein kinase 1, alpha [EC:2.7.11.1] (A)	[T]	Signal transduction mechanisms	Protein kinase domain	Casein kinase I isoform delta GN=csnk1d OS=Xenopus tropicalis (Western clawed frog) PE=2 SV=1	Casein kinase I isoform alpha [Thelohanellus kitauei]	Naegleria gruberi casein kinase I epsilon, mRNA
EVM0007481.1	Biological Process: nematode larval development (GO:0002119);; Biological Process: receptor-mediated endocytosis (GO:0006898);; Biological Process: embryo development ending in birth or egg hatching (GO:0009792);; Biological Process: positive regulation of growth rate (GO:0040010);;	K03027|7.56463e-28|cin:100178608|DNA-directed RNA polymerases I and III subunit RPAC1-like; K03027 DNA-directed RNA polymerases I and III subunit RPAC1 (A)	[K]	Transcription	RNA polymerase Rpb3/RpoA insert domain	--	DNA-directed RNA polymerases I and III subunit RPAC1 [Thelohanellus kitauei]	Strongyloides ratti genome assembly S_ratti_ED321 ,chromosome : 1
EVM0001554.1	--	K08660|1.05002e-69|ola:101158501|cytosolic non-specific dipeptidase-like; K08660 cytosolic nonspecific dipeptidase [EC:3.4.13.18] (A)	[E]	Amino acid transport and metabolism	Peptidase dimerisation domain	--	PREDICTED: cytosolic non-specific dipeptidase [Hydra vulgaris]	--
EVM0003305.1	Molecular Function: hexokinase activity (GO:0004396);; Molecular Function: protein binding (GO:0005515);; Biological Process: metabolic process (GO:0008152);; Biological Process: embryo development ending in birth or egg hatching (GO:0009792);; Biological Process: cellular process (GO:0009987);;	K00844|2.08103e-82|cel:CELE_F14B4.2|F14B4.2; Protein F14B4.2, isoform A; K00844 hexokinase [EC:2.7.1.1] (A)	[G]	Carbohydrate transport and metabolism	Hexokinase	--	Hexokinase-2 [Thelohanellus kitauei]	--
EVM0008523.1	--	K17701|2.23516e-87|xtr:100101748|sipa1l1; signal-induced proliferation-associated 1 like 1; K17701 signal-induced proliferation-associated 1 like protein 1 (A)	[T]	Signal transduction mechanisms	Rap/ran-GAP	Rap1 GTPase-activating protein 2 GN=RAP1GAP2 OS=Gallus gallus (Chicken) PE=2 SV=2	Signal-induced proliferation-associated 1-like protein 2 [Thelohanellus kitauei]	Strongyloides stercoralis genome assembly S_stercoralis_PV0001 ,scaffold SSTP_scaffold0000002
EVM0009479.1	--	--	--	--	--	--	hypothetical protein RF11_13989 [Thelohanellus kitauei]	--
EVM0005634.1	--	--	--	--	NAD-dependent DNA ligase adenylation domain	--	HHH 5 and DNA ligase aden and DNA ligase ZBD and BRCT and DNA ligase OB and HHH 2 domain containing protein [Trichuris trichiura]	--
EVM0006854.1	--	--	--	--	PIF1-like helicase	--	PREDICTED: uncharacterized protein LOC108741978 [Agrilus planipennis]	--
EVM0005088.1	--	--	--	--	Ubiquitin family	--	--	--
EVM0006240.1	--	--	--	--	--	--	hypothetical protein RF11_11041 [Thelohanellus kitauei]	--
EVM0004790.1	--	--	--	--	Mitochondrial glycoprotein	--	hypothetical protein RF11_07967 [Thelohanellus kitauei]	--
EVM0004851.1	--	K06674|2.88292e-98|hmg:100212958|structural maintenance of chromosomes protein 2-like; K06674 structural maintenance of chromosome 2 (A)	[BD]	--	RecF/RecN/SMC N terminal domain	Structural maintenance of chromosomes protein 2 GN=smc2 OS=Xenopus laevis (African clawed frog) PE=1 SV=1	PREDICTED: structural maintenance of chromosomes protein 2-like [Hydra vulgaris]	PREDICTED: Strongylocentrotus purpuratus structural maintenance of chromosomes protein 2-like (LOC574836), partial mRNA
EVM0002765.1	--	K06252|5.91926e-19|bfo:BRAFLDRAFT_124749|hypothetical protein; K06252 tenascin (A)	[TW]	--	--	Teneurin-4 GN=tenm4 OS=Danio rerio (Zebrafish) PE=2 SV=1	hypothetical protein BRAFLDRAFT_124749 [Branchiostoma floridae]	--
EVM0006544.1	--	K02949|1.27827e-55|hmg:100203600|40S ribosomal protein S11-like; K02949 small subunit ribosomal protein S11e (A)	[J]	Translation, ribosomal structure and biogenesis	Ribosomal protein S17	40S ribosomal protein S11 GN=rps11 OS=Xenopus laevis (African clawed frog) PE=2 SV=1	40S ribosomal protein S11 [Thelohanellus kitauei]	PREDICTED: Metaseiulus occidentalis 40S ribosomal protein S11-like (LOC100909166), mRNA
EVM0010582.1	Cellular Component: nucleus (GO:0005634);; Biological Process: single-organism cellular process (GO:0044763);; Biological Process: single-organism developmental process (GO:0044767);; Biological Process: anatomical structure development (GO:0048856);; Biological Process: regulation of cellular process (GO:0050794);; Biological Process: regulation of cellular component organization (GO:0051128);;	K13103|8.70637e-76|lgi:LOTGIDRAFT_221309|hypothetical protein; K13103 tuftelin-interacting protein 11 (A)	[A]	RNA processing and modification	GC-rich sequence DNA-binding factor-like protein	Tuftelin-interacting protein 11 GN=TFIP11 OS=Gallus gallus (Chicken) PE=2 SV=1	Tuftelin-interacting protein 11 [Thelohanellus kitauei]	--
EVM0005938.1	--	K01262|5.83893e-172|hro:HELRODRAFT_97843|hypothetical protein; K01262 Xaa-Pro aminopeptidase [EC:3.4.11.9] (A)	[E]	Amino acid transport and metabolism	Metallopeptidase family M24	--	putative Xaa-Pro aminopeptidase P [Thelohanellus kitauei]	Dictyostelium discoideum AX4 peptidase M24 family protein (xpnpep1) mRNA, complete cds
EVM0005807.1	--	K04437|1.03149e-10|smm:Smp_000100|filamin; K04437 filamin (A)	[Z]	Cytoskeleton	Calponin homology (CH) domain	--	hypothetical protein T265_01131 [Opisthorchis viverrini]	--
EVM0007805.1	--	--	[G]	Carbohydrate transport and metabolism	Sugar (and other) transporter	Solute carrier family 2, facilitated glucose transporter member 2 GN=SLC2A2 OS=Gallus gallus (Chicken) PE=2 SV=1	Solute carrier family 2, facilitated glucose transporter member 3 [Thelohanellus kitauei]	--
EVM0005967.1	--	--	[G]	Carbohydrate transport and metabolism	Galactosyltransferase	Lactosylceramide 1,3-N-acetyl-beta-D-glucosaminyltransferase A GN=b3gnt5-a OS=Xenopus laevis (African clawed frog) PE=2 SV=1	Beta-1,3-galactosyltransferase 1 [Thelohanellus kitauei]	--
EVM0005036.1	--	K08838|4.45495e-76|tad:TRIADDRAFT_49722|hypothetical protein; K08838 serine/threonine-protein kinase 24/25/MST4 [EC:2.7.11.1] (A)	[T]	Signal transduction mechanisms	Protein kinase domain	Serine/threonine-protein kinase 4 18kDa subunit GN=stk4 OS=Xenopus laevis (African clawed frog) PE=2 SV=1	Serine/threonine-protein kinase 25 [Thelohanellus kitauei]	Dictyostelium fasciculatum putative protein serine/threonine kinase (dst1) mRNA, complete cds
EVM0008158.1	--	--	--	--	PLAC8 family	--	Protein PLANT CADMIUM RESISTANCE 2 [Thelohanellus kitauei]	--
EVM0003658.1	--	--	--	--	Retroviral aspartyl protease	--	hypothetical protein RF11_13529 [Thelohanellus kitauei]	--
EVM0011753.1	Molecular Function: organic cyclic compound binding (GO:0097159);; Molecular Function: heterocyclic compound binding (GO:1901363);;	K13126|2.12876e-102|hro:HELRODRAFT_185682|hypothetical protein; K13126 polyadenylate-binding protein (A)	[AJ]	--	RNA recognition motif. (a.k.a. RRM, RBD, or RNP domain)	Polyadenylate-binding protein 1-A GN=pabpc1-a OS=Xenopus laevis (African clawed frog) PE=1 SV=3	Polyadenylate-binding protein, cytoplasmic and nuclear [Thelohanellus kitauei]	Plasmodium vinckei vinckei hypothetical protein partial mRNA
EVM0005377.1	--	--	--	--	ISXO2-like transposase domain	--	hypothetical protein RF11_03990 [Thelohanellus kitauei]	--
EVM0004652.1	--	--	[P]	Inorganic ion transport and metabolism	Rhodanese-like domain	--	Thiosulfate sulfurtransferase RDL1, mitochondrial [Thelohanellus kitauei]	--
EVM0012422.1	--	K00012|8.04474e-134|mde:101894836|UDP-glucose 6-dehydrogenase-like; K00012 UDPglucose 6-dehydrogenase [EC:1.1.1.22] (A)	[GT]	--	UDP-glucose/GDP-mannose dehydrogenase family, UDP binding domain	UDP-glucose 6-dehydrogenase GN=UGDH OS=Gallus gallus (Chicken) PE=2 SV=1	PREDICTED: UDP-glucose 6-dehydrogenase [Ceratitis capitata]	Parastrongyloides trichosuri genome assembly P_trichosuri_KNP ,scaffold PTRK_scaffold0000001
EVM0010613.1	--	--	--	--	--	--	hypothetical protein RF11_03873 [Thelohanellus kitauei]	--
EVM0009614.1	--	--	--	--	Transport protein Trs120 or TRAPPC9, TRAPP II complex subunit	--	Trafficking protein particle complex subunit 9 [Thelohanellus kitauei]	--
EVM0006851.1	--	--	--	--	MULE transposase domain	--	hypothetical protein RF11_06850 [Thelohanellus kitauei]	--
EVM0002957.1	--	K05750|3.08166e-30|aqu:100639088|nck-associated protein 1-like; K05750 NCK-associated protein 1 (A)	[R]	General function prediction only	Membrane-associated apoptosis protein	Nck-associated protein 1 GN=nckap1 OS=Danio rerio (Zebrafish) PE=3 SV=1	PREDICTED: nck-associated protein 1-like [Amphimedon queenslandica]	--
EVM0003957.1	--	--	--	--	--	--	Retrovirus-related Pol polyprotein from transposon opus [Thelohanellus kitauei]	--
EVM0001076.1	--	--	[I]	Lipid transport and metabolism	Oxysterol-binding protein	--	Oxysterol-binding protein-related protein 1B [Thelohanellus kitauei]	--
EVM0001003.1	--	K17095|3.7127e-10|lgi:LOTGIDRAFT_131243|hypothetical protein; K17095 annexin A7/11 (A)	[U]	Intracellular trafficking, secretion, and vesicular transport	Annexin	Annexin A6 GN=ANXA6 OS=Gallus gallus (Chicken) PE=2 SV=1	Annexin A7 [Thelohanellus kitauei]	--
EVM0009664.1	--	--	--	--	--	--	hypothetical protein RF11_01405 [Thelohanellus kitauei]	--
EVM0008485.1	--	--	[BD]	--	DDE superfamily endonuclease	--	putative tigger transposable element [Amblyomma aureolatum]	PREDICTED: Saccoglossus kowalevskii tigger transposable element-derived protein 6-like (LOC100373863), mRNA
EVM0012183.1	--	--	--	--	--	--	hypothetical protein RF11_01198 [Thelohanellus kitauei]	--
EVM0007583.1	--	--	[OR]	--	Ubiquitin family	Ubiquitin (Precursor) GN=UBB OS=Gallus gallus (Chicken) PE=2 SV=1	PREDICTED: polyubiquitin-C isoform X2 [Strongylocentrotus purpuratus]	PREDICTED: Bombus impatiens polyubiquitin-A-like (LOC100747610), mRNA
EVM0011899.1	--	K13649|1.94143e-23|hmg:100208422|folate receptor gamma-like; K13649 folate receptor (A)	[GE]	--	Glycosyltransferase family 10 (fucosyltransferase)	Alpha-(1,3)-fucosyltransferase 10 GN=fut10 OS=Xenopus tropicalis (Western clawed frog) PE=2 SV=1	Alpha-(1,3)-fucosyltransferase 6 [Thelohanellus kitauei]	PREDICTED: Tribolium castaneum alpha-(1,3)-fucosyltransferase C (LOC663102), mRNA
EVM0000278.1	--	K03004|2.41498e-12|mde:101901299|DNA-directed RNA polymerase I subunit RPA43-like; K03004 DNA-directed RNA polymerase I subunit RPA43 (A)	[K]	Transcription	--	DNA-directed RNA polymerase I subunit RPA43 GN=twistnb OS=Danio rerio (Zebrafish) PE=2 SV=2	DNA-directed RNA polymerase I subunit RPA43 [Thelohanellus kitauei]	--
EVM0002406.1	--	--	[O]	Posttranslational modification, protein turnover, chaperones	Regulator of chromosome condensation (RCC1) repeat	--	RCC1 domain-containing protein 1 [Thelohanellus kitauei]	--
EVM0011663.1	--	--	[J]	Translation, ribosomal structure and biogenesis	Amidase	Glutamyl-tRNA(Gln) amidotransferase subunit A, mitochondrial {ECO:0000255|HAMAP-Rule:MF_03150} GN=qrsl1 OS=Xenopus laevis (African clawed frog) PE=2 SV=1	Glutamyl-tRNA(Gln) amidotransferase subunit A [Thelohanellus kitauei]	--
EVM0008242.1	--	--	[BD]	--	PSP	Zinc finger CCHC domain-containing protein 8 GN=ZCCHC8 OS=Gallus gallus (Chicken) PE=2 SV=1	Major centromere autoantigen B, partial [Stegodyphus mimosarum]	--
EVM0002445.1	--	--	[T]	Signal transduction mechanisms	Arfaptin-like domain	--	hypothetical protein RF11_09363 [Thelohanellus kitauei]	--
EVM0008758.1	--	K03007|6.96595e-33|hro:HELRODRAFT_74285|hypothetical protein; K03007 DNA-directed RNA polymerases I, II, and III subunit RPABC5 (A)	[K]	Transcription	RNA polymerases N / 8 kDa subunit	--	CLUMA_CG019423, isoform A, partial [Clunio marinus]	PREDICTED: Solenopsis invicta DNA-directed RNA polymerases I, II, and III subunit RPABC5 (LOC105208210), mRNA
EVM0001182.1	--	--	--	--	--	--	Transposon Tf2-9 polyprotein [Thelohanellus kitauei]	--
EVM0001760.1	--	K06947|1.76961e-23|asn:102371393|NOL9; nucleolar protein 9; K06947 polynucleotide 5'-hydroxyl-kinase GRC3/NOL9 [EC:2.7.1.-] (A)	[R]	General function prediction only	Pre-mRNA cleavage complex II protein Clp1	--	Polynucleotide 5&apos;-hydroxyl-kinase NOL9 [Exaiptasia pallida]	--
EVM0008970.1	--	K11593|1.73967e-59|spu:593855|ago1; argonaute 1; K11593 eukaryotic translation initiation factor 2C (A)	[J]	Translation, ribosomal structure and biogenesis	Piwi domain	Protein argonaute-2 {ECO:0000255|HAMAP-Rule:MF_03031} GN=ago2 OS=Xenopus laevis (African clawed frog) PE=2 SV=1	Protein argonaute-2 [Thelohanellus kitauei]	--
EVM0010326.1	--	--	--	--	--	--	hypothetical protein RF11_06649 [Thelohanellus kitauei]	--
EVM0009537.1	--	K14556|2.67625e-106|fab:101819077|WDR3; WD repeat domain 3; K14556 U3 small nucleolar RNA-associated protein 12 (A)	[A]	RNA processing and modification	WD domain, G-beta repeat	Dynein assembly factor with WDR repeat domains 1 OS=Danio rerio (Zebrafish) PE=2 SV=2	WD repeat-containing protein 3 [Thelohanellus kitauei]	PREDICTED: Saccoglossus kowalevskii WD repeat domain 3 (WDR3), mRNA
EVM0008029.1	--	--	[S]	Function unknown	SprT-like family	SprT-like domain-containing protein Spartan GN=sprtn OS=Xenopus tropicalis (Western clawed frog) PE=2 SV=2	SprT-like domain-containing protein Spartan [Thelohanellus kitauei]	Schistosoma japonicum isolate Anhui full length mRNA clone SJFCE1795|FSE001-P00024-F15, complete sequence
EVM0009996.1	--	K02934|1.91687e-41|spu:583048|60S ribosomal protein L6-like; K02934 large subunit ribosomal protein L6e (A)	[J]	Translation, ribosomal structure and biogenesis	Ribosomal protein L6e	--	60S ribosomal protein L6 [Thelohanellus kitauei]	Trichoplax adhaerens expressed hypothetical protein, mRNA
EVM0004254.1	--	K15014|2.01714e-06|pbi:103060926|SLC29A2; solute carrier family 29 (equilibrative nucleoside transporter), member 2; K15014 solute carrier family 29 (equilibrative nucleoside transporter), member 1/2/3 (A)	[F]	Nucleotide transport and metabolism	Nucleoside transporter	--	Equilibrative nucleoside transporter 1 [Camponotus floridanus]	--
EVM0002304.1	--	--	--	--	--	--	Pro-Pol polyprotein [Thelohanellus kitauei]	--
EVM0004011.1	--	K10858|4.48767e-93|nvi:100286828|GLEAN_07802, NV_30486, Pms2; PMS2 postmeiotic segregation increased 2; K10858 DNA mismatch repair protein PMS2 (A)	[L]	Replication, recombination and repair	MutL C terminal dimerisation domain	--	Mismatch repair endonuclease pms1 [Thelohanellus kitauei]	PREDICTED: Bombus impatiens mismatch repair endonuclease PMS2-like (LOC100748372), mRNA
EVM0010829.1	--	--	[R]	General function prediction only	--	--	Pao retrotransposon peptidase family protein [Brugia malayi]	Strongyloides ratti genome assembly S_ratti_ED321 ,chromosome : 2
EVM0001949.1	--	K10260|1.63917e-11|cmk:103185485|fbxw7; F-box and WD repeat domain containing 7, E3 ubiquitin protein ligase; K10260 F-box and WD-40 domain protein 7 (A)	[R]	General function prediction only	WD domain, G-beta repeat	Dynein assembly factor with WDR repeat domains 1 GN=daw1 OS=Xenopus tropicalis (Western clawed frog) PE=2 SV=1	PREDICTED: F-box/WD repeat-containing protein 7-like [Acropora digitifera]	--
EVM0006002.1	--	--	--	--	Rdx family	Selenoprotein W {ECO:0000312|EMBL:ACX47065.1} OS=Gallus gallus (Chicken) PE=2 SV=1	putative selenoprotein, partial [Amblyomma aureolatum]	--
EVM0005067.1	--	--	--	--	LysM domain	--	hypothetical protein RF11_13657 [Thelohanellus kitauei]	--
EVM0004741.1	--	--	--	--	DDE superfamily endonuclease	--	hypothetical protein RF11_13772 [Thelohanellus kitauei]	--
EVM0004791.1	--	K06252|3.90813e-48|umr:103682333|TNXB; tenascin XB; K06252 tenascin (A)	[TW]	--	EGF-like domain	Teneurin-3 GN=tenm3 OS=Danio rerio (Zebrafish) PE=2 SV=1	PREDICTED: LOW QUALITY PROTEIN: uncharacterized protein LOC109469615, partial [Branchiostoma belcheri]	--
EVM0002400.1	--	K03843|1.25739e-92|dre:403068|alg2, im:7145131; asparagine-linked glycosylation 2 (alpha-1,3-mannosyltransferase); K03843 alpha-1,3/alpha-1,6-mannosyltransferase [EC:2.4.1.132 2.4.1.257] (A)	[M]	Cell wall/membrane/envelope biogenesis	Glycosyl transferases group 1	GDP-Man:Man(3)GlcNAc(2)-PP-Dol alpha-1,2-mannosyltransferase GN=alg11 OS=Xenopus laevis (African clawed frog) PE=2 SV=2	Alpha-1,3/1,6-mannosyltransferase ALG2, partial [Trichinella sp. T9]	Mesocestoides corti genome assembly M_corti_Specht_Voge ,scaffold MCOS_scaffold0000318
EVM0007574.1	--	K18621|1.33793e-19|nve:NEMVE_v1g240155|hypothetical protein; K18621 actin-binding protein anillin (A)	[DZ]	--	--	Actin-binding protein anillin GN=anln OS=Xenopus laevis (African clawed frog) PE=1 SV=1	PREDICTED: actin-binding protein anillin-like [Saccoglossus kowalevskii]	--
EVM0012195.1	--	--	--	--	--	--	Zinc finger protein 862 [Thelohanellus kitauei]	Soboliphyme baturini genome assembly S_baturini_Dall_Island ,scaffold SBAD_scaffold0004301
EVM0000092.1	Molecular Function: transferase activity, transferring phosphorus-containing groups (GO:0016772);;	K16309|6.20799e-37|cqu:CpipJ_CPIJ002365|serine/threonine kinase; K16309 serine/threonine-protein kinase greatwall [EC:2.7.11.1] (A)	[TR]	--	Protein kinase domain	Serine/threonine-protein kinase greatwall GN=MASTL OS=Gallus gallus (Chicken) PE=3 SV=1	putative serine/threonine kinase [Culex tarsalis]	--
EVM0007381.1	--	K09210|1.51671e-31|oaa:100090313|KLF15; Kruppel-like factor 15; K09210 krueppel-like factor 15 (A)	[R]	General function prediction only	Zinc-finger double domain	Transcription factor Sp3 GN=SP3 OS=Gallus gallus (Chicken) PE=1 SV=1	PREDICTED: early growth response protein 1-like [Strongylocentrotus purpuratus]	PREDICTED: Saccoglossus kowalevskii zinc finger protein 28-like (LOC100378503), mRNA
EVM0010683.1	Biological Process: reproduction (GO:0000003);; Biological Process: nematode larval development (GO:0002119);; Molecular Function: ATP binding (GO:0005524);; Cellular Component: endoplasmic reticulum lumen (GO:0005788);; Biological Process: obsolete ATP catabolic process (GO:0006200);; Biological Process: protein secretion (GO:0009306);; Biological Process: body morphogenesis (GO:0010171);; Molec…	--	[O]	Posttranslational modification, protein turnover, chaperones	Hsp70 protein	78 kDa glucose-regulated protein (Precursor) GN=HSPA5 OS=Gallus gallus (Chicken) PE=1 SV=1	78 kDa glucose-regulated protein [Thelohanellus kitauei]	Tetranychus cinnabarinus heat shock protein 70-2 mRNA, complete cds
EVM0006083.1	--	K04344|3.06519e-15|xtr:100492135|cacna1a; calcium channel, voltage-dependent, P/Q type, alpha 1A subunit; K04344 voltage-dependent calcium channel P/Q type alpha-1A (A)	[PT]	--	Ion transport protein	Probable voltage-dependent R-type calcium channel subunit alpha-1E OS=Diplobatis ommata (Ocellated electric ray) PE=2 SV=1	hypothetical protein RF11_02466 [Thelohanellus kitauei]	--
EVM0000005.1	Molecular Function: hydrolase activity (GO:0016787);;	K11843|1.2581e-26|isc:IscW_ISCW019604|Queuine tRNA-ribosyltransferase, putative (EC:3.1.2.15); K11843 ubiquitin carboxyl-terminal hydrolase 14 [EC:3.4.19.12] (A)	[O]	Posttranslational modification, protein turnover, chaperones	Ubiquitin carboxyl-terminal hydrolase	Ubiquitin carboxyl-terminal hydrolase 22-A GN=usp22-a OS=Xenopus laevis (African clawed frog) PE=2 SV=1	Ubiquitin carboxyl-terminal hydrolase 14 [Thelohanellus kitauei]	--
EVM0001281.1	--	--	--	--	Ubiquitin family	--	--	--
EVM0004437.1	--	--	--	--	--	--	hypothetical protein RF11_01221 [Thelohanellus kitauei]	--
EVM0002111.1	--	--	--	--	--	--	hypothetical protein RF11_02398 [Thelohanellus kitauei]	--
EVM0006908.1	--	K00759|4.27368e-35|nvi:100118164|adenine phosphoribosyltransferase; K00759 adenine phosphoribosyltransferase [EC:2.4.2.7] (A)	[F]	Nucleotide transport and metabolism	Phosphoribosyl transferase domain	--	Adenine phosphoribosyltransferase [Thelohanellus kitauei]	--
[truncated: 3,998 more rows]

## Sheet: Table S7
Table S7
Composition of repetitive sequences in the Myxobolus honghuensis genome
	Type	Number	Length (bp)	Percentage (%)
ClassI	?/?	12	1131	0
	?/Sola	1	48	0
	DIRS/?	429	337738	0.21
	DIRS/DIRS	23	1224	0
	DIRS/Ngaro	10	571	0
	LARD/?	38805	11921416	7.4
	LINE/?	588	397854	0.25
	LINE/I	32	2037	0
	LINE/Jockey	171	10633	0.01
	LINE/L1	124	7433	0
	LINE/R2	46	41452	0.03
	LINE/RTE	10	517	0
	LTR/?	7	939	0
	LTR/Bel-Pao	230	118349	0.07
	LTR/Copia	63	147918	0.09
	LTR/ERV	110	6599	0
[truncated: 32 more rows]

## Sheet: Table S8
Table S8
[truncated: 9 more rows]

## Sheet: Table S9
Table S9
[truncated: 200 more rows]

[truncated: 14 more sheets: Table S10, Table S11, Table S12, Table S13, Table S14, Table S15, Table S16, Table S17, Table S18, Table S19, Table S20, Table S21, Table S22, Table S23]
